# Supplementary material for: Dissection of the multigenic wheat stem rust resistance present in the Montenegrin spring wheat accession PI 362698
Source: BMC Genomics. 2018 Jan 22;19:67. doi: 10.1186/s12864-018-4438-y (PMC5776780; doi:10.1186/s12864-018-4438-y)
Supplement: Additional file 1: Table S1. — The LMPG-6/PI 362698–1 linkage map and the positions of significant QTLs detected using seedling and adult data. (XLSX 295 kb) [file 12864_2018_4438_MOESM1_ESM.xlsx]

## Sheet: LMPG-6 x PI 362698-1
Table S1: The LMPG-6/PI 362698-1 linkage map constructed using the 90K Infinium iSelect assay [42]. Significant QTLs (α = 0.05) detected for seedling (HHBJ, HPLB, MCCF, QFCQC, and TRTTF) and adult (Kenya 2014 and Kenya 2015) trials are shaded. Positions described are for 95% confidence intervals as estimated via the 2-LOD drop method [53].
Graingenes Marker Name	Marker Name	Linkage Group	Position	HHBJ	HPLB	MCCF	QFCQC	TRTTF	Kenya 2014	Kenya 2015
IWB13141	CAP11_rep_c7878_143	1A	0
IWB29495	Excalibur_c9509_1180	1A	0
IWB34801	IAAV3919	1A	0
IWB61980	RAC875_rep_c110533_92	1A	0
IWB71565	Tdurum_contig44888_837	1A	0
IWB61124	RAC875_c95364_259	1A	3.15086
IWB3240	BobWhite_c4246_367	1A	5.2353
IWB11264	BS00082567_51	1A	5.91099
IWB12616	BS00110974_51	1A	5.91099
IWB13355	CAP12_c3074_192	1A	5.91099
IWB3225	BobWhite_c42252_276	1A	5.91099
IWA6644	wsnp_Ku_c1818_3557408	1A	6.27068
IWB64368	RFL_Contig3481_1669	1A	6.27068
IWB74216	tplb0025b13_2054	1A	6.27068
IWB8757	BS00058867_51	1A	7.27749
IWB32244	GENE-1118_58	1A	10.8294
IWA8622	wsnp_RFL_Contig4735_5673999	1A	11.1695
IWB11098	BS00079769_51	1A	11.1695
IWB57448	RAC875_c38756_141	1A	11.1695
IWB8696	BS00056550_51	1A	11.1695
IWB17894	D_GA8KES402HR8TV_187	1A	11.5216
IWB7470	BS00023201_51	1A	11.8712
IWB10746	BS00074511_51	1A	13.6705
IWB61182	RAC875_c97040_104	1A	14.0153
IWA6649	wsnp_Ku_c183_358844	1A	14.3649
IWB23623	Excalibur_c21298_515	1A	14.3649
IWB29371	Excalibur_c9196_313	1A	14.3649
IWB3087	BobWhite_c39996_126	1A	14.3649
IWB43053	Kukri_c24962_123	1A	14.3649
IWB43660	Kukri_c29150_143	1A	14.3649
IWB45715	Kukri_c46939_83	1A	14.3649
IWB54709	RAC875_c18640_821	1A	14.3649
IWB61317	RAC875_rep_c101110_474	1A	14.3649
IWB61318	RAC875_rep_c101110_563	1A	14.3649
IWB6172	BS00010128_51	1A	14.3649
IWB73129	Tdurum_contig68827_61	1A	14.3649
IWB7333	BS00022943_51	1A	14.3649
IWB53793	RAC875_c13855_882	1A	20.1596
IWB386	BobWhite_c1265_247	1A	21.1732
IWA4643	wsnp_Ex_c7252_12452995	1A	22.1868
IWB58651	RAC875_c50463_808	1A	22.858
IWA7048	wsnp_Ku_c4271_7774388	1A	48.1038
IWB26996	Excalibur_c4887_1814	1A	50.2633
IWB62099	RAC875_rep_c111911_116	1A	51.3348
IWB29693	Excalibur_rep_c100567_692	1A	52.0105
IWB44045	Kukri_c31964_109	1A	52.6772
IWB44046	Kukri_c31964_56	1A	52.6772
IWB63846	RFL_Contig2160_524	1A	52.6772
IWB34995	IAAV5252	1A	53.0127
IWB48819	Kukri_rep_c102900_1715	1A	53.0127
IWA1387	wsnp_Ex_c10783_17554146	1A	55.4451
IWB14138	CAP7_c4833_55	1A	55.4451
IWB41525	Kukri_c16098_95	1A	55.4451
IWB11044	BS00078982_51	1A	56.1208
IWA7377	wsnp_Ku_rep_c101175_88380491	1A	56.4704
IWA4008	wsnp_Ex_c48087_53105842	1A	59.0273
IWA1388	wsnp_Ex_c10783_17555091	1A	59.3584
IWA7050	wsnp_Ku_c42878_50516167	1A	59.3584
IWB14137	CAP7_c4833_141	1A	59.3584
IWB54363	RAC875_c16820_419	1A	59.3584
IWB12251	BS00105601_51	1A	60.025
IWA7796	wsnp_Ra_c26191_35761997	1A	62.4744
IWB73652	Tdurum_contig8382_300	1A	63.1501
IWB51485	Ra_c22663_367	1A	64.1569
IWB68106	Tdurum_contig13946_241	1A	64.1569
IWB68107	Tdurum_contig13946_329	1A	64.1569
IWB61685	RAC875_rep_c107325_644	1A	64.4971
IWB9666	BS00065906_51	1A	64.4971
IWB6131	BS00009885_51	1A	64.8419
IWB11335	BS00084022_51	1A	65.182
IWB3419	BobWhite_c4499_153	1A	65.182
IWB45604	Kukri_c46010_872	1A	65.182
IWB35755	IACX1465	1A	65.5153
IWB28622	Excalibur_c7237_1084	1A	65.865
IWB28624	Excalibur_c7237_1208	1A	65.865
IWB47652	Kukri_c7579_559	1A	65.865
IWB52903	RAC875_c10090_963	1A	65.865
IWB35770	IACX1592	1A	67.5662
IWA2496	wsnp_Ex_c200_391015	1A	67.8995
IWB26816	Excalibur_c46833_204	1A	69.2984
IWA217	wsnp_BE490041A_Ta_2_1	1A	70.0284
IWB60704	RAC875_c826_2186	1A	70.0284
IWB7717	BS00029346_51	1A	70.0284
IWB35066	IAAV5652	1A	70.3617
IWB35572	IAAV8987	1A	70.3617
IWB6538	BS00012210_51	1A	70.3617
IWB28743	Excalibur_c75270_450	1A	70.6928
IWB64888	RFL_Contig5090_1510	1A	71.0284
IWB71771	Tdurum_contig47183_205	1A	71.0284
IWA1582	wsnp_Ex_c12117_19381492	1A	73.9728
IWB52279	Ra_c56967_900	1A	73.9728
IWA1583	wsnp_Ex_c12117_19381493	1A	75.3429
IWB35115	IAAV5931	1A	76.7037
IWA164	wsnp_BE445121A_Ta_1_8	1A	77.0349
IWA5339	wsnp_Ex_rep_c66980_65419811	1A	77.0349
IWB21167	Ex_c68770_506	1A	78.4536
IWA3346	wsnp_Ex_c31525_40302140	1A	79.173
IWB57257	RAC875_c37183_331	1A	79.173
IWA1450	wsnp_Ex_c111741_93530669	1A	79.5302
IWA2655	wsnp_Ex_c2181_4089639	1A	79.5302
IWA2921	wsnp_Ex_c24686_33941368	1A	79.5302
IWA2922	wsnp_Ex_c24686_33942264	1A	79.5302
IWA3254	wsnp_Ex_c29914_38896441	1A	79.5302
IWB20986	Ex_c60135_528	1A	79.5302
IWB34385	IAAV1463	1A	79.5302
IWB34698	IAAV3306	1A	79.5302
IWB34853	IAAV4243	1A	79.5302
IWA3398	wsnp_Ex_c3253_5994376	1A	79.8774
IWB43050	Kukri_c24897_140	1A	80.2246
IWA1482	wsnp_Ex_c11374_18361760	1A	80.5557
IWA1933	wsnp_Ex_c14733_22819350	1A	80.5557
IWA1934	wsnp_Ex_c14733_22819625	1A	80.5557
IWA2337	wsnp_Ex_c18662_27538313	1A	80.5557
IWA3147	wsnp_Ex_c28165_37310070	1A	80.5557
IWA3690	wsnp_Ex_c39661_46902689	1A	80.5557
IWA3898	wsnp_Ex_c44498_50537128	1A	80.5557
IWA4020	wsnp_Ex_c48375_53299028	1A	80.5557
IWA4061	wsnp_Ex_c49829_54319220	1A	80.5557
IWA4071	wsnp_Ex_c50235_54588957	1A	80.5557
IWA4555	wsnp_Ex_c66106_64268316	1A	80.5557
IWA4775	wsnp_Ex_c8162_13799067	1A	80.5557
IWA4974	wsnp_Ex_c9872_16271161	1A	80.5557
IWA5194	wsnp_Ex_rep_c66282_64438053	1A	80.5557
IWA5300	wsnp_Ex_rep_c66767_65124989	1A	80.5557
IWA5509	wsnp_Ex_rep_c68183_66958099	1A	80.5557
IWA6942	wsnp_Ku_c3468_6420199	1A	80.5557
IWA7439	wsnp_Ku_rep_c68419_67400635	1A	80.5557
IWA8255	wsnp_RFL_Contig1736_858448	1A	80.5557
IWB10001	BS00067277_51	1A	80.5557
IWB10894	BS00076668_51	1A	80.5557
IWB11130	BS00080438_51	1A	80.5557
IWB11503	BS00087437_51	1A	80.5557
IWB11756	BS00092422_51	1A	80.5557
IWB12821	CAP11_c2984_419	1A	80.5557
IWB1803	BobWhite_c24113_529	1A	80.5557
IWB21346	Ex_c801_555	1A	80.5557
IWB21347	Ex_c801_820	1A	80.5557
IWB25588	Excalibur_c35312_109	1A	80.5557
IWB31634	GENE-0041_182	1A	80.5557
IWB34538	IAAV2342	1A	80.5557
IWB3462	BobWhite_c45409_389	1A	80.5557
IWB35337	IAAV7414	1A	80.5557
IWB35544	IAAV8824	1A	80.5557
IWB38904	Ku_c2449_578	1A	80.5557
IWB40716	Kukri_c12000_1447	1A	80.5557
IWB43323	Kukri_c26669_515	1A	80.5557
IWB48097	Kukri_c8682_360	1A	80.5557
IWB48617	Kukri_rep_c101218_200	1A	80.5557
IWB55216	RAC875_c21620_1359	1A	80.5557
IWB55280	RAC875_c2202_1097	1A	80.5557
IWB57230	RAC875_c37025_2027	1A	80.5557
IWB61297	RAC875_c9965_354	1A	80.5557
IWB6148	BS00010004_51	1A	80.5557
IWB6200	BS00010287_51	1A	80.5557
IWB62689	RAC875_rep_c70404_755	1A	80.5557
IWB63072	RAC875_rep_c76047_63	1A	80.5557
IWB74462	tplb0032d09_1393	1A	80.5557
IWB7604	BS00026015_51	1A	80.5557
IWB7640	BS00026917_51	1A	80.5557
IWB7700	BS00028874_51	1A	80.5557
IWB8080	BS00037007_51	1A	80.5557
IWB8357	BS00044052_51	1A	80.5557
IWB8490	BS00048117_51	1A	80.5557
IWB8491	BS00048118_51	1A	80.5557
IWA1580	wsnp_Ex_c12101_19360213	1A	80.8868
IWA3347	wsnp_Ex_c31525_40302747	1A	80.8868
IWA710	wsnp_CAP11_c23_61357	1A	80.8868
IWB1215	BobWhite_c18773_75	1A	80.8868
IWB20438	Ex_c29914_480	1A	80.8868
IWB35435	IAAV814	1A	80.8868
IWB45088	Kukri_c4099_321	1A	80.8868
IWB52278	Ra_c5696_1556	1A	80.8868
IWA3073	wsnp_Ex_c26800_36025663	1A	81.2316
IWA3689	wsnp_Ex_c39661_46902650	1A	81.2316
IWB60543	RAC875_c7891_426	1A	81.2316
IWB3033	BobWhite_c39091_286	1A	82.9928
IWB21332	Ex_c78467_1074	1A	84.4016
IWB20639	Ex_c3986_1057	1A	85.8103
IWB2336	BobWhite_c30109_240	1A	86.8594
IWB26360	Excalibur_c42595_581	1A	90.0103
IWB34823	IAAV4099	1A	91.3619
IWA7021	wsnp_Ku_c4018_7333828	1A	91.693
IWB42650	Kukri_c22434_513	1A	91.693
IWB39366	Ku_c4018_1814	1A	92.6998
IWA4326	wsnp_Ex_c572_1138339	1A	93.3665
IWA4328	wsnp_Ex_c572_1138770	1A	93.3665
IWB44419	Kukri_c35200_895	1A	93.3665
IWB51724	Ra_c2895_591	1A	93.3665
IWB75207	tplb0059e14_515	1A	93.3665
IWB42357	Kukri_c20672_360	1A	93.6976
IWB35308	IAAV7203	1A	94.0287
IWA4292	wsnp_Ex_c56097_58352130	1A	94.6954
IWA7173	wsnp_Ku_c557_1166684	1A	94.6954
IWB35927	IACX3496	1A	94.6954
IWB57702	RAC875_c41275_131	1A	94.6954
IWB20387	Ex_c28144_1843	1A	95.3621
IWA2995	wsnp_Ex_c25734_34995416	1A	95.6999
IWA5740	wsnp_Ex_rep_c73818_71733737	1A	95.6999
IWB34506	IAAV213	1A	95.6999
IWB4741	BobWhite_rep_c49207_243	1A	95.6999
IWB52305	Ra_c58315_265	1A	95.6999
IWB52324	Ra_c6038_588	1A	95.6999
IWB54092	RAC875_c15426_1713	1A	95.6999
IWB7929	BS00033469_51	1A	95.6999
IWB8994	BS00063068_51	1A	95.6999
IWA268	wsnp_BE495786A_Ta_2_1	1A	96.3666
IWA4126	wsnp_Ex_c5216_9235964	1A	96.3666
IWB14601	CAP8_c2296_169	1A	96.3666
IWB30576	Excalibur_rep_c112145_271	1A	96.3666
IWB12736	CAP11_c1972_285	1A	96.6977
IWB10679	BS00073585_51	1A	97.0288
IWA1608	wsnp_Ex_c12336_19686808	1A	97.3599
IWA1609	wsnp_Ex_c12336_19687074	1A	97.3599
IWA3475	wsnp_Ex_c34344_42676379	1A	97.3599
IWA3820	wsnp_Ex_c42282_48900922	1A	97.3599
IWA3934	wsnp_Ex_c4539_8148835	1A	97.3599
IWA4116	wsnp_Ex_c5192_9203100	1A	97.3599
IWA4117	wsnp_Ex_c5192_9203682	1A	97.3599
IWA4816	wsnp_Ex_c8588_14419007	1A	97.3599
IWA5277	wsnp_Ex_rep_c66628_64934660	1A	97.3599
IWA7018	wsnp_Ku_c39878_48218985	1A	97.3599
IWB24988	Excalibur_c30591_637	1A	97.3599
IWB25179	Excalibur_c32167_59	1A	97.3599
IWB28550	Excalibur_c7033_159	1A	97.3599
IWB35023	IAAV5406	1A	97.3599
IWB40078	Ku_c8351_2029	1A	97.3599
IWB40233	Kukri_c10065_415	1A	97.3599
IWB46302	Kukri_c52952_315	1A	97.3599
IWB49965	Kukri_rep_c69946_1228	1A	97.3599
IWB57465	RAC875_c38916_66	1A	97.3599
IWB61100	RAC875_c94534_75	1A	97.3599
IWB7216	BS00022698_51	1A	97.3599
IWB70213	Tdurum_contig31304_527	1A	97.7024
IWA1593	wsnp_Ex_c1216_2336458	1A	98.0448
IWA3822	wsnp_Ex_c42282_48901677	1A	98.0448
IWA6751	wsnp_Ku_c23926_33870364	1A	98.0448
IWA6756	wsnp_Ku_c24239_34199356	1A	98.0448
IWA7644	wsnp_Ra_c16080_24638622	1A	98.0448
IWB13783	CAP7_c12435_63	1A	98.0448
IWB20856	Ex_c5192_943	1A	98.0448
IWB23639	Excalibur_c21487_129	1A	98.0448
IWB2563	BobWhite_c32653_369	1A	98.0448
IWB30019	Excalibur_rep_c104216_671	1A	98.0448
IWB35955	IACX4378	1A	98.0448
IWB43239	Kukri_c26093_861	1A	98.0448
IWB44936	Kukri_c39628_318	1A	98.0448
IWB52412	Ra_c6701_1579	1A	98.0448
IWB6783	BS00021889_51	1A	98.0448
IWB31863	GENE-0410_71	1A	98.7115
IWB35691	IACX11338	1A	98.7115
IWB22613	Excalibur_c15357_432	1A	102.676
IWA560	wsnp_BG314157A_Ta_2_1	1A	103.697
IWB41966	Kukri_c18413_168	1A	104.035
IWB9512	BS00065324_51	1A	104.035
IWB44726	Kukri_c37726_285	1A	104.392
IWA6553	wsnp_Ku_c15214_23756800	1A	105.426
IWA7573	wsnp_Ra_c11877_19161832	1A	105.774
IWB6743	BS00021728_51	1A	105.774
IWB46316	Kukri_c53153_92	1A	106.105
IWB46717	Kukri_c58155_786	1A	106.771
IWA3419	wsnp_Ex_c3293_6072122	1A	107.103
IWA8101	wsnp_Ra_c9209_15425473	1A	107.103
IWB10113	BS00067652_51	1A	107.103
IWB40969	Kukri_c13107_100	1A	107.103
IWB44918	Kukri_c39377_286	1A	107.103
IWA2540	wsnp_Ex_c20489_29564938	1A	107.434
IWB10133	BS00067742_51	1A	107.434
IWB25442	Excalibur_c3429_236	1A	107.434
IWB25493	Excalibur_c3475_113	1A	107.434
IWB25494	Excalibur_c3475_903	1A	107.434
IWB31939	GENE-0511_403	1A	107.434
IWB44038	Kukri_c31891_1355	1A	107.434
IWB45341	Kukri_c43410_348	1A	107.434
IWB52879	RAC875_c100147_55	1A	107.434
IWB58262	RAC875_c46551_339	1A	107.434
IWB58517	RAC875_c49074_374	1A	107.434
IWB59527	RAC875_c60514_90	1A	107.434
IWB7753	BS00030036_51	1A	107.434
IWB40044	Ku_c7975_644	1A	107.786
IWB74828	tplb0045g22_418	1A	108.138
IWB56355	RAC875_c29540_413	1A	108.473
IWA4511	wsnp_Ex_c6452_11213329	1A	109.494
IWB46448	Kukri_c54678_88	1A	110.161
IWB26566	Excalibur_c44668_382	1A	111.521
IWA6729	wsnp_Ku_c23012_32893918	1A	111.874
IWB6935	BS00022158_51	1A	111.874
IWA2488	wsnp_Ex_c1997_3757415	1A	112.205
IWB45961	Kukri_c49170_655	1A	112.205
IWB60627	RAC875_c80876_67	1A	112.205
IWA3406	wsnp_Ex_c32590_41222878	1A	112.536
IWB11543	BS00088035_51	1A	112.536
IWB3489	BobWhite_c46007_582	1A	112.536
IWA2490	wsnp_Ex_c1997_3757508	1A	112.867
IWA2703	wsnp_Ex_c22284_31478675	1A	112.867
IWB37733	JD_c6544_506	1A	112.867
IWB56795	RAC875_c32979_440	1A	113.602
IWB27098	Excalibur_c49946_169	1A	117.778
IWB61089	RAC875_c93814_292	1A	117.778
IWB24862	Excalibur_c29605_100	1A	118.116
IWB24863	Excalibur_c29605_535	1A	118.116
IWB34600	IAAV2694	1A	118.454
IWB55	BobWhite_c104_89	1A	118.454
IWB46604	Kukri_c56494_585	1A	119.121
IWB74432	tplb0031d22_1107	1A	119.121
IWA339	wsnp_BE517729A_Ta_2_1	1A	119.454
IWB12650	CAP11_c1021_200	1A	119.454
IWB1981	BobWhite_c26212_208	1A	119.454
IWA2541	wsnp_Ex_c20495_29571203	1A	119.792
IWA3340	wsnp_Ex_c3145_5812670	1A	119.792
IWA6624	wsnp_Ku_c17322_26392311	1A	119.792
IWA7144	wsnp_Ku_c5210_9289260	1A	119.792
IWB13768	CAP7_c12113_171	1A	119.792
IWB2101	BobWhite_c27438_81	1A	119.792
IWB31849	GENE-0392_97	1A	119.792
IWB38589	Ku_c17322_2436	1A	119.792
IWB8166	BS00039377_51	1A	119.792
IWB8167	BS00039378_51	1A	119.792
IWB9545	BS00065430_51	1A	119.792
IWA3405	wsnp_Ex_c3258_6004611	1A	120.123
IWA3859	wsnp_Ex_c43228_49605281	1A	120.123
IWA5493	wsnp_Ex_rep_c68085_66839109	1A	120.123
IWA5534	wsnp_Ex_rep_c68493_67320068	1A	120.123
IWB7965	BS00034278_51	1A	120.123
IWB8943	BS00062876_51	1A	120.123
IWA5125	wsnp_Ex_rep_c104894_89466993	1A	120.456
IWB13864	CAP7_c1891_230	1A	120.79
IWB47390	Kukri_c67383_102	1A	120.79
IWB54111	RAC875_c15564_729	1A	120.79
IWB6118	BS00009808_51	1A	120.79
IWB11513	BS00087588_51	1A	122.141
IWA3980	wsnp_Ex_c4685_8377545	1A	122.477
IWB13749	CAP7_c11581_78	1A	122.819
IWB4630	BobWhite_c96_170	1A	122.819
IWA4538	wsnp_Ex_c6563_11378915	1A	124.199
IWA6934	wsnp_Ku_c33917_43336069	1A	124.199
IWB14141	CAP7_c4879_249	1A	124.199
IWB1972	BobWhite_c26122_129	1A	124.199
IWB35531	IAAV8743	1A	124.199
IWB7676	BS00028146_51	1A	124.199
IWA1081	wsnp_CAP7_c3472_1623955	1A	124.532
IWA5832	wsnp_JD_c13384_13393159	1A	124.532
IWB26708	Excalibur_c45861_189	1A	124.532
IWB45538	Kukri_c45512_193	1A	124.532
IWB45987	Kukri_c49463_154	1A	124.532
IWB52960	RAC875_c102343_204	1A	124.532
IWB54196	RAC875_c15975_1208	1A	124.532
IWB544	BobWhite_c13761_242	1A	124.532
IWB57232	RAC875_c37031_312	1A	124.532
IWB6029	BS00009104_51	1A	124.532
IWB6517	BS00012042_51	1A	124.532
IWB66603	Tdurum_contig10572_453	1A	124.532
IWB6984	BS00022239_51	1A	124.532
IWB2243	BobWhite_c28971_184	1A	125.553
IWB11161	BS00081002_51	1A	127.289
IWB11558	BS00088350_51	1A	127.289
IWB60140	RAC875_c6798_467	1A	127.289
IWB7058	BS00022396_51	1A	127.289
IWB12454	BS00109991_51	1A	127.62
IWB12579	BS00110627_51	1A	127.62
IWB31771	GENE-0262_431	1A	127.62
IWB6995	BS00022261_51	1A	127.62
IWB7289	BS00022848_51	1A	127.62
IWA3804	wsnp_Ex_c41953_48657850	1A	128.627
IWA5046	wsnp_Ex_rep_c102067_87313597	1A	128.627
IWA5047	wsnp_Ex_rep_c102067_87314043	1A	128.627
IWA6042	wsnp_JD_c3973_5044238	1A	128.627
IWB11406	BS00085366_51	1A	128.627
IWB35025	IAAV544	1A	128.627
IWB40130	Ku_c8992_405	1A	128.627
IWB4307	BobWhite_c721_74	1A	128.627
IWB49670	Kukri_rep_c115111_251	1A	128.627
IWB61497	RAC875_rep_c105766_652	1A	128.627
IWB62911	RAC875_rep_c72890_63	1A	128.627
IWB65422	TA001600-1603	1A	128.627
IWB72493	Tdurum_contig56158_60	1A	128.627
IWB64984	RFL_Contig5334_831	1A	128.958
IWB10986	BS00078085_51	1A	129.625
IWB11109	BS00080076_51	1A	129.625
IWB11932	BS00095510_51	1A	129.625
IWB20162	Ex_c2226_244	1A	130.301
IWB56724	RAC875_c32379_216	1A	130.301
IWA1790	wsnp_Ex_c1359_2604298	1A	132.716
IWA254	wsnp_BE494527A_Ta_2_1	1A	132.716
IWA5333	wsnp_Ex_rep_c66919_65342127	1A	132.716
IWA5754	wsnp_Ex_rep_c81556_76277906	1A	132.716
IWB27519	Excalibur_c54842_340	1A	132.716
IWB41933	Kukri_c18274_551	1A	132.716
IWB46495	Kukri_c55266_242	1A	132.716
IWB54223	RAC875_c16136_129	1A	132.716
IWB69322	Tdurum_contig27799_114	1A	132.716
IWB72959	Tdurum_contig63715_235	1A	132.716
IWB8040	BS00036104_51	1A	132.716
IWA735	wsnp_CAP11_c29_68486	1A	138.295
IWB7991	BS00034899_51	1A	139.684
IWA4931	wsnp_Ex_c9534_15793556	1A	140.022
IWB63661	RFL_Contig1493_657	1A	140.693
IWB54366	RAC875_c16824_202	1A	141.382
IWB64554	RFL_Contig399_1148	1A	141.382
IWB64556	RFL_Contig399_976	1A	141.382
IWA2404	wsnp_Ex_c19353_28290393	1A	144.242
IWA2405	wsnp_Ex_c19353_28290651	1A	144.242
IWA5910	wsnp_JD_c20553_18260620	1A	144.242
IWB1403	BobWhite_c20553_568	1A	144.242
IWB37168	JD_c20553_448	1A	144.242
IWB41243	Kukri_c14635_73	1A	144.242
IWB52033	Ra_c41164_730	1A	144.242
IWB52276	Ra_c5683_1762	1A	144.242
IWB52277	Ra_c5683_2584	1A	144.242
IWB74445	tplb0031l06_747	1A	144.242
IWB45733	Kukri_c47131_569	1A	144.578
IWA5911	wsnp_JD_c20553_18260731	1A	144.92
IWB34758	IAAV3695	1A	144.92
IWB39440	Ku_c4369_354	1A	145.592
IWB39439	Ku_c4369_351	1A	145.923
IWB66930	Tdurum_contig11106_264	1A	147.274
IWB66931	Tdurum_contig11106_340	1A	147.274
IWA3284	wsnp_Ex_c30552_39457767	1A	149.759
IWA475	wsnp_BF474340A_Ta_2_1	1A	149.759
IWA5505	wsnp_Ex_rep_c68171_66944702	1A	149.759
IWB3768	BobWhite_c5242_400	1A	149.759
IWB65541	TA002362-0785	1A	149.759
IWB25046	Excalibur_c30974_65	1A	153
IWB42097	Kukri_c19251_236	1A	153.685
IWA1015	wsnp_CAP12_rep_c8598_3608465	1A	154.025
IWB61773	RAC875_rep_c108284_98	1A	154.025
IWB62537	RAC875_rep_c69152_184	1A	154.025
IWA1118	wsnp_CAP7_rep_c5385_2417464	1A	154.357
IWA1618	wsnp_Ex_c12399_19776420	1A	154.357
IWA3485	wsnp_Ex_c34594_42877119	1A	154.357
IWA7924	wsnp_Ra_c4184_7637695	1A	154.357
IWA8135	wsnp_Ra_rep_c108284_91604017	1A	154.357
IWB10613	BS00072408_51	1A	154.357
IWB3536	BobWhite_c46857_82	1A	154.357
IWB47411	Kukri_c67703_174	1A	154.357
IWB55224	RAC875_c21673_641	1A	154.357
IWB58389	RAC875_c47930_448	1A	154.357
IWB73444	Tdurum_contig78830_348	1A	154.357
IWB73445	Tdurum_contig78830_745	1A	154.357
IWB73464	Tdurum_contig80278_250	1A	154.357
IWB8695	BS00056547_51	1A	154.357
IWB9856	BS00066659_51	1A	154.357
IWB75	BobWhite_c10542_532	1A	163.249
IWA1403	wsnp_Ex_c10903_17716723	1A	164.619
IWA6253	wsnp_JD_rep_c49006_33254974	1A	164.619
IWA886	wsnp_CAP11_rep_c7847_3468669	1A	164.619
IWB1256	BobWhite_c19182_280	1A	164.619
IWB24000	Excalibur_c23598_1502	1A	164.619
IWB50952	Ra_c11613_81	1A	164.619
IWB54893	RAC875_c19751_166	1A	164.619
IWB59427	RAC875_c59190_384	1A	164.619
IWB61555	RAC875_rep_c106165_772	1A	164.619
IWB62751	RAC875_rep_c71093_1070	1A	164.619
IWB766	BobWhite_c15256_225	1A	164.619
IWB56959	RAC875_c34515_343	1A	165.97
IWB48122	Kukri_c8757_107	1A	166.304
IWB13551	CAP12_c8163_118	1A	167.664
IWB46190	Kukri_c51781_199	1A	167.664
IWB26250	Excalibur_c41553_213	1A	169.377
IWB73557	Tdurum_contig8224_378	1A	169.377
IWA3783	wsnp_Ex_c41553_48351921	1A	169.729
IWA4713	wsnp_Ex_c7684_13109335	1A	169.729
IWA7316	wsnp_Ku_c816_1684613	1A	169.729
IWB42798	Kukri_c2338_533	1A	169.729
IWB65396	TA001430-0733	1A	169.729
IWB65681	TA003411-0583	1A	169.729
IWB14279	CAP7_c821_239	1A	171.109
IWA7757	wsnp_Ra_c2227_4304970	1A	171.776
IWB51467	Ra_c2227_825	1A	172.442
IWB51468	Ra_c2227_855	1A	172.442
IWB64453	RFL_Contig3683_1784	1A	173.142
IWA1368	wsnp_Ex_c10631_17340809	1A	173.831
IWA6152	wsnp_JD_c6664_7807201	1A	175.202
IWB4214	BobWhite_c6664_644	1A	175.202
IWB22955	Excalibur_c17320_833	1A	175.906
IWB29697	Excalibur_rep_c101018_254	1A	175.906
IWB34929	IAAV4820	1A	175.906
IWB54198	RAC875_c1599_342	1A	176.913
IWB58979	RAC875_c53725_217	1A	177.919
IWA4898	wsnp_Ex_c9343_15514687	1A	178.586
IWB42330	Kukri_c20480_121	1A	178.586
IWA4897	wsnp_Ex_c9343_15514531	1A	179.253
IWA6530	wsnp_Ku_c14496_22838796	1A	179.253
IWA3377	wsnp_Ex_c3201_5910642	1A	179.919
IWA4021	wsnp_Ex_c48407_53323483	1A	180.25
IWB53222	RAC875_c11016_495	1A	180.25
IWB6426	BS00011521_51	1A	180.25
IWA3378	wsnp_Ex_c3201_5910659	1A	180.582
IWA3089	wsnp_Ex_c271_521429	1A	181.248
IWB43929	Kukri_c310_1953	1A	181.248
IWB6843	BS00021990_51	1A	181.248
IWB73184	Tdurum_contig70803_475	1A	181.248
IWA1557	wsnp_Ex_c11939_19147421	1A	181.579
IWA1558	wsnp_Ex_c11939_19147514	1A	181.579
IWA7182	wsnp_Ku_c5687_10068945	1A	181.579
IWA8051	wsnp_Ra_c6891_11974621	1A	181.579
IWB12340	BS00107935_51	1A	181.579
IWB21667	Excalibur_c10538_1153	1A	181.579
IWB38851	Ku_c23222_204	1A	181.579
IWB45411	Kukri_c44201_497	1A	181.579
IWB51036	Ra_c1295_635	1A	181.579
IWB53622	RAC875_c1295_1603	1A	181.579
IWB69908	Tdurum_contig29886_139	1A	181.579
IWB31719	GENE-0171_87	1A	181.915
IWA6458	wsnp_Ku_c12441_20092792	1A	182.246
IWB34851	IAAV4238	1A	182.582
IWB45183	Kukri_c4204_1673	1A	182.917
IWB11595	BS00089098_51	1A	183.248
IWA1710	wsnp_Ex_c12932_20486842	1A	183.579
IWA8020	wsnp_Ra_c59303_60669172	1A	183.579
IWB10491	BS00070695_51	1A	183.579
IWB10516	BS00070951_51	1A	183.579
IWB10518	BS00070991_51	1A	183.579
IWB11593	BS00089094_51	1A	183.579
IWB11594	BS00089097_51	1A	183.579
IWB13624	CAP12_rep_c5332_341	1A	183.579
IWB22174	Excalibur_c12932_2102	1A	183.579
IWB24575	Excalibur_c27376_74	1A	183.579
IWB31955	GENE-0543_1074	1A	183.579
IWB35476	IAAV8446	1A	183.579
IWB38	BobWhite_c1027_1127	1A	183.579
IWB39	BobWhite_c1027_360	1A	183.579
IWB39186	Ku_c32704_43	1A	183.579
IWB45184	Kukri_c4204_1946	1A	183.579
IWB45449	Kukri_c44500_315	1A	183.579
IWB49951	Kukri_rep_c69829_735	1A	183.579
IWB67027	Tdurum_contig11349_810	1A	183.579
IWB7128	BS00022514_51	1A	183.579
IWB9141	BS00063847_51	1A	183.579
IWB9191	BS00064087_51	1A	183.579
IWB28321	Excalibur_c6476_163	1A	184.26
IWA6916	wsnp_Ku_c330_683203	1A	185.639
IWB34353	IAAV1301	1A	185.97
IWB31545	Excalibur_s112663_236	1A	187.019
IWB45352	Kukri_c43479_207	1A	187.372
IWA2327	wsnp_Ex_c1861_3507281	1A	187.716
IWB7011	BS00022296_51	1B	0
IWB8589	BS00050522_51	1B	1.0068
IWB11788	BS00093078_51	1B	1.33792
IWB21697	Excalibur_c10657_1280	1B	1.33792
IWB21698	Excalibur_c10657_796	1B	1.33792
IWB23711	Excalibur_c21898_1423	1B	1.33792
IWB36662	Jagger_c5878_119	1B	1.33792
IWB45437	Kukri_c44369_131	1B	1.33792
IWB6864	BS00022020_51	1B	1.33792
IWB4184	BobWhite_c65478_119	1B	1.69762
IWB42054	Kukri_c18951_493	1B	1.69762
IWB19825	Ex_c13871_694	1B	2.3779
IWB3983	BobWhite_c5793_372	1B	5.1584
IWB47800	Kukri_c79308_278	1B	5.83409
IWB7123	BS00022505_51	1B	6.18373
IWB49209	Kukri_rep_c106834_139	1B	6.53833
IWB74219	tplb0025b13_2792	1B	6.88314
IWB56205	RAC875_c28583_451	1B	7.90364
IWB7795	BS00030768_51	1B	10.0325
IWB47985	Kukri_c8390_801	1B	10.3948
IWB27585	Excalibur_c5562_380	1B	10.7597
IWB36466	Jagger_c1888_277	1B	10.7597
IWB6303	BS00010868_51	1B	10.7597
IWB7109	BS00022482_51	1B	10.7597
IWB9843	BS00066601_51	1B	10.7597
IWB5753	BS00000487_51	1B	22.3043
IWB7076	BS00022429_51	1B	22.971
IWB5922	BS00003917_51	1B	23.3021
IWB48324	Kukri_c92979_195	1B	23.6422
IWA7398	wsnp_Ku_rep_c103074_89904851	1B	23.9824
IWB1453	BobWhite_c2092_519	1B	23.9824
IWB6448	BS00011608_51	1B	23.9824
IWB72908	Tdurum_contig62624_190	1B	23.9824
IWB27496	Excalibur_c54611_735	1B	24.672
IWA4073	wsnp_Ex_c50340_54659660	1B	25.6995
IWA6489	wsnp_Ku_c13229_21142792	1B	26.0397
IWB10312	BS00068429_51	1B	26.0397
IWB10492	BS00070706_51	1B	26.0397
IWB12603	BS00110900_51	1B	26.0397
IWB13067	CAP11_c852_366	1B	26.0397
IWB34190	GENE-4832_103	1B	26.0397
IWB38627	Ku_c17846_363	1B	26.0397
IWB44529	Kukri_c36151_170	1B	26.0397
IWB64595	RFL_Contig4140_1135	1B	26.0397
IWB71754	Tdurum_contig47083_278	1B	26.0397
IWB7368	BS00023004_51	1B	26.0397
IWB7884	BS00032266_51	1B	26.0397
IWA1958	wsnp_Ex_c1493_2862065	1B	27.1509
IWB7731	BS00029539_51	1B	27.8551
IWB14010	CAP7_c3299_316	1B	30.2707
IWB14011	CAP7_c3299_342	1B	30.604
IWB12258	BS00105846_51	1B	32.3169
IWB11616	BS00089524_51	1B	32.6547
IWB12346	BS00108057_51	1B	32.6547
IWB18376	D_GBF1XID01C7T2Q_63	1B	32.6547
IWB8670	BS00055737_51	1B	32.6547
IWB6457	BS00011695_51	1B	33.3492
IWB65685	TA003422-0757	1B	33.3492
IWB66317	Tdurum_contig10180_271	1B	34.0249
IWB21945	Excalibur_c11666_996	1B	34.3604
IWB46601	Kukri_c5638_1087	1B	34.3604
IWB48443	Kukri_c964_1482	1B	34.3604
IWB60551	RAC875_c7926_467	1B	34.3604
IWB61919	RAC875_rep_c109901_811	1B	34.3604
IWB65158	RFL_Contig5906_622	1B	35.0747
IWB23985	Excalibur_c23515_1177	1B	36.4835
IWB11213	BS00081773_51	1B	37.1592
IWB25852	Excalibur_c37693_203	1B	37.1592
IWB4247	BobWhite_c685_1231	1B	37.1592
IWB47794	Kukri_c79135_136	1B	37.1592
IWB14518	CAP8_c1356_189	1B	38.1938
IWB34847	IAAV4194	1B	38.8787
IWB36330	IACX8860	1B	38.8787
IWB11671	BS00090770_51	1B	39.212
IWB64585	RFL_Contig4104_3352	1B	39.212
IWB72107	Tdurum_contig50667_306	1B	39.212
IWB8104	BS00037387_51	1B	40.5728
IWA1883	wsnp_Ex_c14273_22230844	1B	48.2661
IWB9664	BS00065896_51	1B	49.6177
IWB40093	Ku_c8505_1424	1B	51.3666
IWB12279	BS00106306_51	1B	52.0516
IWB1964	BobWhite_c26045_230	1B	52.0516
IWB45758	Kukri_c47342_73	1B	52.0516
IWB9932	BS00067003_51	1B	52.0516
IWB29515	Excalibur_c95656_129	1B	53.8004
IWB69962	Tdurum_contig30113_214	1B	54.1406
IWB9236	BS00064263_51	1B	54.4784
IWA7703	wsnp_Ra_c19335_28504388	1B	54.814
IWB16228	D_contig25392_201	1B	54.814
IWB58595	RAC875_c49924_324	1B	54.814
IWB64822	RFL_Contig4873_542	1B	54.814
IWB8781	BS00059502_51	1B	54.814
IWB9645	BS00065844_51	1B	54.814
IWB33538	GENE-3653_580	1B	55.1451
IWB35982	IACX502	1B	55.4806
IWB60993	RAC875_c90169_393	1B	55.4806
IWB72487	Tdurum_contig56148_382	1B	55.4806
IWB9942	BS00067043_51	1B	55.4806
IWA1578	wsnp_Ex_c12063_19310114	1B	55.8117
IWA4504	wsnp_Ex_c6417_11155739	1B	55.8117
IWA6450	wsnp_Ku_c11987_19473636	1B	55.8117
IWA7480	wsnp_Ku_rep_c70742_70379526	1B	55.8117
IWB10754	BS00074665_51	1B	55.8117
IWB23213	Excalibur_c1886_1288	1B	55.8117
IWB24659	Excalibur_c28016_132	1B	55.8117
IWB28269	Excalibur_c6417_938	1B	55.8117
IWB35128	IAAV6	1B	55.8117
IWB35375	IAAV7704	1B	55.8117
IWB35406	IAAV7915	1B	55.8117
IWB41867	Kukri_c18006_1568	1B	55.8117
IWB45383	Kukri_c4376_388	1B	55.8117
IWB51586	Ra_c24839_215	1B	55.8117
IWB60710	RAC875_c8271_1352	1B	55.8117
IWB60711	RAC875_c8271_1469	1B	55.8117
IWB63556	RFL_Contig1081_570	1B	55.8117
IWB68665	Tdurum_contig17609_117	1B	55.8117
IWB73332	Tdurum_contig75938_1546	1B	55.8117
IWB73550	Tdurum_contig82187_189	1B	55.8117
IWB7660	BS00027613_51	1B	55.8117
IWB41164	Kukri_c14149_462	1B	56.1566
IWB51732	Ra_c29142_340	1B	56.1566
IWB10806	BS00075417_51	1B	56.5038
IWB9900	BS00066880_51	1B	57.1749
IWA6448	wsnp_Ku_c11987_19472688	1B	57.5197
IWB10065	BS00067507_51	1B	57.5197
IWB12252	BS00105606_51	1B	57.5197
IWB56393	RAC875_c29906_275	1B	57.5197
IWB69254	Tdurum_contig26281_139	1B	57.5197
IWB64963	RFL_Contig529_963	1B	58.224
IWB2579	BobWhite_c32835_152	1B	58.5688
IWB6368	BS00011205_51	1B	58.5688
IWB7004	BS00022281_51	1B	58.916
IWA2998	wsnp_Ex_c25782_35041189	1B	59.6057
IWB10318	BS00068456_51	1B	59.6057
IWB10664	BS00073403_51	1B	59.6057
IWB11797	BS00093231_51	1B	59.6057
IWB22143	Excalibur_c12710_740	1B	59.6057
IWB23552	Excalibur_c20863_179	1B	59.6057
IWB23553	Excalibur_c20863_318	1B	59.6057
IWB46756	Kukri_c5861_360	1B	59.6057
IWB65786	TA004123-0331	1B	59.6057
IWB69726	Tdurum_contig29169_84	1B	59.6057
IWB7314	BS00022902_51	1B	59.6057
IWB7321	BS00022916_51	1B	59.6057
IWA6728	wsnp_Ku_c230_460618	1B	65.3557
IWA7504	wsnp_Ku_rep_c71900_71624324	1B	65.3557
IWA7934	wsnp_Ra_c4296_7819139	1B	65.3557
IWA8084	wsnp_Ra_c8506_14401408	1B	65.3557
IWB55211	RAC875_c21598_248	1B	65.3557
IWB62640	RAC875_rep_c70022_1648	1B	65.3557
IWB8379	BS00044869_51	1B	65.3557
IWA403	wsnp_BE637864B_Ta_1_1	1B	65.6982
IWB1850	BobWhite_c24761_508	1B	65.6982
IWB21760	Excalibur_c109123_462	1B	65.6982
IWB2923	BobWhite_c3771_441	1B	65.6982
IWB34367	IAAV1364	1B	65.6982
IWB41254	Kukri_c147_1620	1B	65.6982
IWB4440	BobWhite_c8218_162	1B	65.6982
IWA6062	wsnp_JD_c4444_5575748	1B	66.7118
IWB27669	Excalibur_c56657_282	1B	66.7118
IWA2197	wsnp_Ex_c17238_25895129	1B	67.4111
IWB60849	RAC875_c864_88	1B	68.8503
IWB19691	Ex_c11539_279	1B	69.5545
IWB34798	IAAV3905	1B	71.6833
IWA141	wsnp_BE443930B_Ta_2_2	1B	73.8274
IWB10551	BS00071465_51	1B	73.8274
IWB27169	Excalibur_c50665_1323	1B	73.8274
IWB32261	GENE-1150_214	1B	73.8274
IWB3348	BobWhite_c441_976	1B	73.8274
IWB35332	IAAV7383	1B	73.8274
IWB35532	IAAV8763	1B	73.8274
IWB43382	Kukri_c27114_294	1B	73.8274
IWB47330	Kukri_c667_1073	1B	73.8274
IWB47412	Kukri_c67707_114	1B	73.8274
IWB51782	Ra_c3083_982	1B	73.8274
IWB52443	Ra_c68984_1882	1B	73.8274
IWB54683	RAC875_c1848_258	1B	73.8274
IWB5511	BobWhite_rep_c64920_402	1B	73.8274
IWB5590	BobWhite_rep_c66032_270	1B	73.8274
IWB57166	RAC875_c3617_396	1B	73.8274
IWB58729	RAC875_c51240_89	1B	73.8274
IWB63690	RFL_Contig1601_750	1B	73.8274
IWB72563	Tdurum_contig57183_368	1B	73.8274
IWB7443	BS00023142_51	1B	73.8274
IWB11607	BS00089313_51	1B	74.1585
IWB31673	GENE-0107_807	1B	74.1585
IWB31716	GENE-0165_389	1B	74.1585
IWB44100	Kukri_c32430_109	1B	74.1585
IWB28554	Excalibur_c7035_155	1B	74.4964
IWB47132	Kukri_c64195_104	1B	74.4964
IWB8272	BS00041355_51	1B	74.4964
IWB29130	Excalibur_c85140_173	1B	75.2107
IWB24627	Excalibur_c27798_1068	1B	75.91
IWB35864	IACX2578	1B	75.91
IWA1109	wsnp_CAP7_c940_480745	1B	76.2501
IWA128	wsnp_BE443332B_Ta_2_2	1B	76.2501
IWA189	wsnp_BE446240B_Ta_2_3	1B	76.2501
IWA4197	wsnp_Ex_c5388_9526777	1B	76.2501
IWA4987	wsnp_Ex_c9960_16397347	1B	76.2501
IWA6073	wsnp_JD_c4641_5774711	1B	76.2501
IWA7594	wsnp_Ra_c12888_20519578	1B	76.2501
IWA7722	wsnp_Ra_c2027_3945713	1B	76.2501
IWA7723	wsnp_Ra_c2027_3945764	1B	76.2501
IWA890	wsnp_CAP11_rep_c8576_3700031	1B	76.2501
IWB12462	BS00110052_51	1B	76.2501
IWB1297	BobWhite_c1967_388	1B	76.2501
IWB13110	CAP11_rep_c5039_201	1B	76.2501
IWB13266	CAP12_c1981_78	1B	76.2501
IWB14021	CAP7_c3456_113	1B	76.2501
IWB14484	CAP7_s12849_67	1B	76.2501
IWB14999	CAP8_c9553_109	1B	76.2501
IWB2709	BobWhite_c346_253	1B	76.2501
IWB30117	Excalibur_rep_c105376_485	1B	76.2501
IWB31478	Excalibur_s102212_259	1B	76.2501
IWB33517	GENE-3626_308	1B	76.2501
IWB35076	IAAV5704	1B	76.2501
IWB39738	Ku_c6201_2890	1B	76.2501
IWB44766	Kukri_c38105_143	1B	76.2501
IWB45935	Kukri_c49015_1037	1B	76.2501
IWB45936	Kukri_c49015_1606	1B	76.2501
IWB45937	Kukri_c49015_1700	1B	76.2501
IWB47625	Kukri_c75097_56	1B	76.2501
IWB4840	BobWhite_rep_c50058_84	1B	76.2501
IWB58266	RAC875_c46646_549	1B	76.2501
IWB59187	RAC875_c56417_377	1B	76.2501
IWB72532	Tdurum_contig56873_1237	1B	76.2501
IWB69494	Tdurum_contig28316_228	1B	76.5856
IWA5561	wsnp_Ex_rep_c68712_67571580	1B	76.9258
IWA5664	wsnp_Ex_rep_c69986_68942834	1B	76.9258
IWB1296	BobWhite_c1967_175	1B	76.9258
IWB44379	Kukri_c34894_112	1B	76.9258
IWB4968	BobWhite_rep_c51642_1057	1B	76.9258
IWB65360	TA001197-0204	1B	76.9258
IWB68856	Tdurum_contig20191_171	1B	76.9258
IWB72564	Tdurum_contig57183_581	1B	76.9258
IWB73370	Tdurum_contig76481_798	1B	76.9258
IWB7992	BS00034925_51	1B	76.9258
IWB6495	BS00011918_51	1B	77.2829
IWB69495	Tdurum_contig28316_243	1B	77.2829
IWA188	wsnp_BE446240B_Ta_2_1	1B	77.623
IWA2504	wsnp_Ex_c2004_3770146	1B	77.623
IWA2517	wsnp_Ex_c2025_3799847	1B	77.623
IWA3348	wsnp_Ex_c31567_40338517	1B	77.623
IWA3587	wsnp_Ex_c3681_6715277	1B	77.623
IWA3588	wsnp_Ex_c3681_6716255	1B	77.623
IWA4198	wsnp_Ex_c5388_9527189	1B	77.623
IWA5322	wsnp_Ex_rep_c66883_65286958	1B	77.623
IWA5665	wsnp_Ex_rep_c69986_68942866	1B	77.623
IWA7721	wsnp_Ra_c2027_3943938	1B	77.623
IWB12316	BS00107420_51	1B	77.623
IWB2223	BobWhite_c28635_896	1B	77.623
IWB25239	Excalibur_c32708_488	1B	77.623
IWB30238	Excalibur_rep_c107001_320	1B	77.623
IWB31711	GENE-0142_178	1B	77.623
IWB34528	IAAV2287	1B	77.623
IWB35764	IACX15424	1B	77.623
IWB39896	Ku_c70461_480	1B	77.623
IWB44767	Kukri_c38105_452	1B	77.623
IWB46165	Kukri_c51474_334	1B	77.623
IWB51889	Ra_c34433_417	1B	77.623
IWB52131	Ra_c45721_2630	1B	77.623
IWB60853	RAC875_c865_1936	1B	77.623
IWB63003	RAC875_rep_c74070_518	1B	77.623
IWB63392	RAC875_s105188_92	1B	77.623
IWB65832	TA004407-0898	1B	77.623
IWB68429	Tdurum_contig15593_407	1B	77.623
IWB69496	Tdurum_contig28316_442	1B	77.623
IWB71512	Tdurum_contig44255_814	1B	77.623
IWB72533	Tdurum_contig56874_562	1B	77.623
IWB2222	BobWhite_c28635_785	1B	77.9541
IWB11168	BS00081125_51	1B	78.2853
IWA3057	wsnp_Ex_c26620_35859364	1B	78.6231
IWA3307	wsnp_Ex_c30969_39821293	1B	78.6231
IWA4556	wsnp_Ex_c6611_11451949	1B	78.6231
IWA4557	wsnp_Ex_c6611_11452297	1B	78.6231
IWA5278	wsnp_Ex_rep_c66643_64952627	1B	78.6231
IWA6674	wsnp_Ku_c19618_29134473	1B	78.6231
IWA7017	wsnp_Ku_c39862_48205590	1B	78.6231
IWB11169	BS00081127_51	1B	78.6231
IWB11284	BS00083072_51	1B	78.6231
IWB27095	Excalibur_c49906_242	1B	78.6231
IWB29292	Excalibur_c90096_77	1B	78.6231
IWB30875	Excalibur_rep_c67541_1585	1B	78.6231
IWB35581	IAAV9039	1B	78.6231
IWB35922	IACX3408	1B	78.6231
IWB47134	Kukri_c64195_1203	1B	78.6231
IWB60913	RAC875_c87890_312	1B	78.6231
IWB63890	RFL_Contig2270_1560	1B	78.6231
IWB64308	RFL_Contig3343_2115	1B	78.6231
IWB72646	Tdurum_contig59449_249	1B	78.6231
IWB7365	BS00023001_51	1B	78.6231
IWA6107	wsnp_JD_c5659_6814240	1B	81.4036
IWA1953	wsnp_Ex_c14871_23001630	1B	81.7392
IWA515	wsnp_BF485168B_Ta_2_1	1B	85.0045
IWB23636	Excalibur_c21451_352	1B	85.6894
IWB26192	Excalibur_c40993_1129	1B	85.6894
IWB9692	BS00066006_51	1B	85.6894
IWA540	wsnp_BG274294B_Ta_2_3	1B	86.3561
IWB29159	Excalibur_c8613_1266	1B	86.3561
IWB31909	GENE-0480_265	1B	86.3561
IWB48422	Kukri_c9593_381	1B	86.3561
IWB55418	RAC875_c22886_235	1B	86.3561
IWB8134	BS00038643_51	1B	86.3561
IWB8507	BS00048610_51	1B	86.3561
IWB56696	RAC875_c32077_759	1B	87.0228
IWB10066	BS00067512_51	1B	87.6895
IWB20648	Ex_c402_1223	1B	89.0411
IWB3191	BobWhite_c41673_67	1B	89.0411
IWB34917	IAAV4729	1B	89.0411
IWB40176	Ku_c9614_1657	1B	89.3883
IWB14755	CAP8_c4697_108	1B	90.0876
IWA2709	wsnp_Ex_c22377_31571527	1B	91.5165
IWA3713	wsnp_Ex_c402_791233	1B	92.2207
IWA4139	wsnp_Ex_c5245_9283053	1B	92.2207
IWB38882	Ku_c241_1597	1B	92.2207
IWB42085	Kukri_c1918_1074	1B	92.2207
IWB47303	Kukri_c66451_128	1B	92.2207
IWB53061	RAC875_c1045_445	1B	92.2207
IWB71351	Tdurum_contig42797_1576	1B	92.2207
IWB71354	Tdurum_contig42797_3196	1B	92.2207
IWB71355	Tdurum_contig42797_4145	1B	92.2207
IWB71530	Tdurum_contig44540_510	1B	92.2207
IWB73005	Tdurum_contig64811_332	1B	92.2207
IWB73745	Tdurum_contig892_633	1B	92.2207
IWA5635	wsnp_Ex_rep_c69766_68723140	1B	92.5518
IWB31680	GENE-0120_397	1B	92.5518
IWA6134	wsnp_JD_c6331_7499499	1B	92.8829
IWB10226	BS00068083_51	1B	93.2141
IWB26560	Excalibur_c4459_1867	1B	93.2141
IWB29015	Excalibur_c82_71	1B	93.2141
IWB35192	IAAV6383	1B	93.2141
IWB36985	JD_c13631_863	1B	93.2141
IWB38843	Ku_c23096_550	1B	93.2141
IWB38883	Ku_c241_460	1B	93.2141
IWB39932	Ku_c71568_374	1B	93.2141
IWB40124	Ku_c892_425	1B	93.2141
IWB41967	Kukri_c18413_496	1B	93.2141
IWB49515	Kukri_rep_c111676_103	1B	93.2141
IWB57391	RAC875_c3835_782	1B	93.2141
IWB72079	Tdurum_contig50499_1121	1B	93.2141
IWB39431	Ku_c4348_862	1B	93.5474
IWB73004	Tdurum_contig64811_273	1B	93.8898
IWB23054	Excalibur_c17977_71	1B	94.23
IWB31681	GENE-0120_431	1B	94.5611
IWA2717	wsnp_Ex_c22439_31632880	1B	96.6169
IWA3684	wsnp_Ex_c39616_46871127	1B	96.6169
IWB10880	BS00076405_51	1B	96.6169
IWB36872	JD_c107_683	1B	96.6169
IWB57213	RAC875_c36737_316	1B	96.6169
IWB8999	BS00063092_51	1B	96.6169
IWB35698	IACX11374	1B	96.9503
IWB59152	RAC875_c55891_659	1B	97.2881
IWB59153	RAC875_c55891_712	1B	97.2881
IWB27998	Excalibur_c60931_1260	1B	97.6329
IWB5796	BS00001835_51	1B	97.6329
IWB6730	BS00021710_51	1B	97.6329
IWB5926	BS00003934_51	1B	97.964
IWB71367	Tdurum_contig42852_667	1B	97.964
IWB73514	Tdurum_contig8158_269	1B	97.964
IWB9482	BS00065217_51	1B	97.964
IWB164	BobWhite_c11044_322	1B	99.6653
IWB73694	Tdurum_contig85620_467	1B	99.6653
IWB47726	Kukri_c7770_176	1B	100.01
IWB71822	Tdurum_contig47550_699	1B	100.01
IWB27264	Excalibur_c51898_470	1B	102.08
IWB34607	IAAV2757	1B	103.793
IWB11589	BS00089031_51	1B	104.814
IWB31916	GENE-0487_644	1B	104.814
IWB31917	GENE-0487_795	1B	104.814
IWB35678	IACX11274	1B	104.814
IWB43220	Kukri_c25961_166	1B	104.814
IWB53013	RAC875_c103613_441	1B	104.814
IWB60916	RAC875_c87950_333	1B	105.158
IWB8677	BS00055864_51	1B	105.158
IWB8678	BS00055866_51	1B	105.158
IWB34598	IAAV2683	1B	105.494
IWB35053	IAAV5588	1B	105.494
IWB36145	IACX6346	1B	105.494
IWB43219	Kukri_c25961_108	1B	105.494
IWB10877	BS00076394_51	1B	105.839
IWB22662	Excalibur_c15617_425	1B	105.839
IWB28295	Excalibur_c64439_87	1B	105.839
IWB35892	IACX299	1B	105.839
IWB36733	Jagger_c7242_85	1B	105.839
IWB42331	Kukri_c20486_255	1B	105.839
IWB46202	Kukri_c51864_225	1B	105.839
IWB47687	Kukri_c7657_651	1B	105.839
IWB47688	Kukri_c7657_986	1B	105.839
IWB47886	Kukri_c8143_355	1B	105.839
IWB48469	Kukri_c9752_793	1B	105.839
IWB53874	RAC875_c1413_597	1B	105.839
IWB67348	Tdurum_contig11896_550	1B	105.839
IWB7151	BS00022551_51	1B	105.839
IWB73156	Tdurum_contig69792_167	1B	105.839
IWA5382	wsnp_Ex_rep_c67299_65844168	1B	106.186
IWB10982	BS00078029_51	1B	106.186
IWA3120	wsnp_Ex_c27644_36826484	1B	107.887
IWB31027	Excalibur_rep_c69066_270	1B	107.887
IWB12322	BS00107589_51	1B	108.232
IWB22506	Excalibur_c14859_394	1B	108.232
IWB30173	Excalibur_rep_c106078_822	1B	108.232
IWB3067	BobWhite_c39656_106	1B	108.232
IWB56771	RAC875_c32848_578	1B	108.232
IWB7446	BS00023148_51	1B	108.232
IWB8245	BS00040743_51	1B	108.232
IWA579	wsnp_BG606986B_Ta_2_1	1B	108.899
IWB52875	RAC875_c100059_123	1B	109.237
IWB73608	Tdurum_contig83079_133	1B	109.237
IWA4488	wsnp_Ex_c6378_11086366	1B	109.568
IWA6876	wsnp_Ku_c30494_40319867	1B	109.568
IWB40197	Ku_c9909_1766	1B	109.568
IWB49552	Kukri_rep_c112383_588	1B	109.568
IWA3384	wsnp_Ex_c32284_40970312	1B	109.899
IWB21176	Ex_c69066_186	1B	109.899
IWB52498	Ra_c7005_420	1B	109.899
IWB59663	RAC875_c62171_386	1B	109.899
IWB1073	BobWhite_c17644_456	1B	110.232
IWB63380	RAC875_rep_c99365_219	1B	110.232
IWB65872	TA004690-1102	1B	110.232
IWB751	BobWhite_c15152_341	1B	110.232
IWB7579	BS00025527_51	1B	110.232
IWA8313	wsnp_RFL_Contig2220_1597321	1B	110.584
IWB1072	BobWhite_c17644_112	1B	110.934
IWB25615	Excalibur_c3557_66	1B	112.005
IWB29959	Excalibur_rep_c103592_955	1B	112.69
IWB33179	GENE-3046_367	1B	112.69
IWB54518	RAC875_c17651_1174	1B	114.051
IWB884	BobWhite_c16206_317	1B	114.401
IWB9208	BS00064162_51	1B	114.401
IWB36329	IACX886	1B	114.75
IWB3634	BobWhite_c48071_144	1B	115.118
IWB36344	IACX906	1B	115.118
IWA7179	wsnp_Ku_c56140_59771244	1B	115.451
IWB43857	Kukri_c30461_857	1B	115.451
IWA3341	wsnp_Ex_c3147_5816957	1B	115.794
IWB7161	BS00022577_51	1B	116.134
IWB36283	IACX8280	1B	116.486
IWB42095	Kukri_c19247_53	1B	116.486
IWB42096	Kukri_c19247_711	1B	116.486
IWB65711	TA003586-0637	1B	116.486
IWB66482	Tdurum_contig10362_328	1B	116.486
IWB66483	Tdurum_contig10362_555	1B	116.486
IWB9256	BS00064349_51	1B	116.486
IWB9764	BS00066278_51	1B	116.486
IWA367	wsnp_BE590634B_Ta_2_1	1B	116.817
IWB24662	Excalibur_c28045_741	1B	116.817
IWB35811	IACX1891	1B	116.817
IWB64037	RFL_Contig2736_827	1B	116.817
IWA368	wsnp_BE590634B_Ta_2_5	1B	117.148
IWA2411	wsnp_Ex_c194_381656	1B	117.843
IWB6709	BS00021680_51	1B	117.843
IWB10050	BS00067436_51	1B	118.509
IWB31454	Excalibur_rep_c96924_118	1B	118.509
IWB8293	BS00041912_51	1B	119.176
IWA2308	wsnp_Ex_c18384_27213023	1B	119.843
IWA7037	wsnp_Ku_c41261_49287074	1B	119.843
IWA8398	wsnp_RFL_Contig2818_2601481	1B	119.843
IWB11914	BS00095088_51	1B	119.843
IWB35479	IAAV8459	1B	119.843
IWB35726	IACX1240	1B	119.843
IWB38554	Ku_c16636_347	1B	119.843
IWB40040	Ku_c79340_308	1B	119.843
IWB40585	Kukri_c11389_59	1B	119.843
IWB59930	RAC875_c65295_290	1B	119.843
IWB7290	BS00022851_51	1B	119.843
IWB9155	BS00063928_51	1B	119.843
IWB9937	BS00067024_51	1B	119.843
IWA255	wsnp_BE494527B_Ta_2_1	1B	120.509
IWB58520	RAC875_c4908_1539	1B	120.509
IWA4875	wsnp_Ex_c9091_15135511	1B	120.845
IWB54224	RAC875_c16136_1597	1B	120.845
IWB58004	RAC875_c43945_807	1B	120.845
IWA5186	wsnp_Ex_rep_c66255_64400455	1B	121.19
IWB26166	Excalibur_c40808_441	1B	121.19
IWB27783	Excalibur_c581_1220	1B	121.19
IWB3260	BobWhite_c42716_71	1B	121.19
IWB45740	Kukri_c47202_601	1B	121.19
IWB54559	RAC875_c1785_366	1B	121.19
IWA5861	wsnp_JD_c1544_2179305	1B	122.599
IWB71777	Tdurum_contig47253_1624	1B	122.936
IWB70705	Tdurum_contig41945_748	1B	123.964
IWA3017	wsnp_Ex_c26083_35336771	1B	124.295
IWB73073	Tdurum_contig67656_387	1B	124.628
IWB926	BobWhite_c16543_993	1B	124.628
IWA8246	wsnp_RFL_Contig1493_681815	1B	124.985
IWB28434	Excalibur_c66196_256	1B	124.985
IWA5769	wsnp_JD_c100_159424	1B	125.666
IWB35523	IAAV8693	1B	125.666
IWB50448	Kukri_rep_c86467_51	1B	125.666
IWB56284	RAC875_c291_1860	1B	125.666
IWB56285	RAC875_c291_2201	1B	125.666
IWB56287	RAC875_c291_647	1B	125.666
IWB56288	RAC875_c291_696	1B	125.666
IWB56286	RAC875_c291_2591	1B	126.006
IWB51730	Ra_c291_1516	1B	127.405
IWB64555	RFL_Contig399_859	1B	130.306
IWA5915	wsnp_JD_c20621_18304110	1B	132.514
IWB10068	BS00067525_51	1B	132.514
IWB10286	BS00068327_51	1B	132.514
IWB12536	BS00110435_51	1B	132.514
IWB13488	CAP12_c6260_154	1B	132.514
IWB35958	IACX4411	1B	132.514
IWB41896	Kukri_c18109_649	1B	132.514
IWB41897	Kukri_c18109_682	1B	132.514
IWB456	BobWhite_c13124_430	1B	132.514
IWB51279	Ra_c17685_927	1B	132.514
IWB58214	RAC875_c46093_492	1B	132.514
IWB5855	BS00003633_51	1B	132.514
IWB60749	RAC875_c839_352	1B	132.514
IWB62270	RAC875_rep_c114694_99	1B	132.514
IWB74775	tplb0043k02_1114	1B	132.514
IWB74776	tplb0043k02_463	1B	132.514
IWB8152	BS00039135_51	1B	132.514
IWB9452	BS00065108_51	1B	132.514
IWB9493	BS00065257_51	1B	132.514
IWB21546	Excalibur_c10111_127	1B	132.854
IWB21547	Excalibur_c10111_85	1B	132.854
IWB30984	Excalibur_rep_c68706_1084	1B	132.854
IWB46347	Kukri_c5357_323	1B	132.854
IWB62674	RAC875_rep_c70332_961	1B	132.854
IWB7144	BS00022539_51	1B	132.854
IWA5749	wsnp_Ex_rep_c78209_74462664	1B	133.52
IWB11512	BS00087544_51	1B	133.52
IWB13458	CAP12_c5744_162	1B	133.52
IWB1415	BobWhite_c20621_541	1B	133.52
IWB1416	BobWhite_c20621_683	1B	133.52
IWB2203	BobWhite_c2844_569	1B	133.52
IWB29141	Excalibur_c85432_106	1B	133.52
IWB3330	BobWhite_c4375_347	1B	133.52
IWB37326	JD_c3082_514	1B	133.52
IWB5074	BobWhite_rep_c54139_273	1B	133.52
IWB51677	Ra_c2772_4514	1B	133.52
IWB53690	RAC875_c13258_955	1B	133.52
IWB60344	RAC875_c7357_1107	1B	133.52
IWB31152	Excalibur_rep_c70674_83	1B	134.187
IWB74533	tplb0034e16_1165	1B	134.187
IWB74534	tplb0034e16_925	1B	134.187
IWB66919	Tdurum_contig11077_122	1B	135.548
IWB45410	Kukri_c44191_452	1B	136.562
IWB46187	Kukri_c51735_79	1B	136.897
IWB8318	BS00042340_51	1B	136.897
IWB6811	BS00021941_51	1B	138.326
IWB13876	CAP7_c199_62	1B	152.952
IWB1725	BobWhite_c23617_167	1B	155.066
IWB29150	Excalibur_c8585_561	1B	155.066
IWB66973	Tdurum_contig11216_942	1B	155.066
IWB12399	BS00109244_51	1B	155.411
IWB29151	Excalibur_c8585_701	1B	155.411
IWB63739	RFL_Contig1823_1044	1B	155.411
IWB72142	Tdurum_contig50988_500	1B	156.082
IWA1069	wsnp_CAP7_c266_144809	1B	162.315
IWA3043	wsnp_Ex_c26296_35541303	1B	162.315
IWB10933	BS00077498_51	1B	162.315
IWB35891	IACX2984	1B	162.315
IWB64154	RFL_Contig2971_282	1B	162.315
IWB8004	BS00035267_51	1B	162.315
IWB8005	BS00035268_51	1B	162.315
IWB36030	IACX5803	1B	162.673
IWA1825	wsnp_Ex_c13878_21738866	1B	163.03
IWB10224	BS00068077_51	1B	163.03
IWB10934	BS00077499_51	1B	163.03
IWB63689	RFL_Contig16_132	1B	163.03
IWB27057	Excalibur_c49496_705	1B	163.372
IWB43139	Kukri_c25512_53	1B	163.715
IWB15640	D_contig12192_450	1B	164.048
IWB3140	BobWhite_c40868_120	1B	165.112
IWB631	BobWhite_c14362_86	1B	165.112
IWA5847	wsnp_JD_c14411_14148961	1B	165.831
IWB71635	Tdurum_contig45714_427	1B	169.383
IWB10962	BS00077831_51	1B	172.306
IWA1092	wsnp_CAP7_c4778_2155754	1B	172.653
IWB31691	GENE-0129_110	1B	175.555
IWB31693	GENE-0129_190	1B	175.555
IWB31694	GENE-0129_214	1B	175.555
IWB58538	RAC875_c49225_66	1B	175.555
IWB31740	GENE-0208_279	1B	175.886
IWB31741	GENE-0208_688	1B	175.886
IWB31743	GENE-0208_899	1B	175.886
IWB55535	RAC875_c23586_493	1B	176.231
IWB31742	GENE-0208_695	1B	176.911
IWB10582	BS00071893_51	1B	177.256
IWB11058	BS00079088_51	1B	177.256
IWB3081	BobWhite_c39901_338	1B	177.256
IWB3373	BobWhite_c44460_821	1B	177.256
IWB48721	Kukri_rep_c102102_273	1B	177.256
IWB59868	RAC875_c64377_732	1B	177.256
IWB31692	GENE-0129_123	1B	177.601
IWB4572	BobWhite_c9091_160	1B	178.342
IWB28820	Excalibur_c7684_54	1B	179.47
IWB7870	BS00032040_51	1B	179.47
IWB23772	Excalibur_c22205_573	1B	180.533
IWB73131	Tdurum_contig68980_317	1B	180.533
IWB73132	Tdurum_contig68980_448	1B	180.533
IWB13172	CAP12_c1085_283	1B	183
IWB69144	Tdurum_contig25612_195	1B	183
IWB4686	BobWhite_c9963_51	1B	185.557
IWB64455	RFL_Contig3683_668	1B	185.557
IWB4145	BobWhite_c6348_1341	1B	185.907
IWB31978	GENE-0568_112	1B	186.582
IWB53347	RAC875_c11491_739	1B	186.582
IWB41428	Kukri_c1565_111	1B	187.263
IWB57627	RAC875_c4047_115	1B	187.263
IWB7694	BS00028747_51	1B	187.263
IWB31755	GENE-0223_239	1B	189.695
IWA3892	wsnp_Ex_c4436_7981037	1B	190.366
IWA3893	wsnp_Ex_c4436_7981188	1B	190.366
IWA846	wsnp_CAP11_rep_c4138_1957291	1B	190.366
IWA848	wsnp_CAP11_rep_c4138_1957470	1B	190.366
IWB20729	Ex_c4436_1947	1B	190.366
IWB34935	IAAV4844	1B	190.366
IWB4454	BobWhite_c8293_236	1B	190.366
IWB72835	Tdurum_contig61914_169	1B	190.366
IWB48895	Kukri_rep_c103550_213	1B	190.709
IWB14436	CAP7_rep_c6352_375	1B	191.049
IWB54266	RAC875_c16292_499	1B	192.785
IWB5732	BS00000010_51	1B	193.475
IWB73866	Tdurum_contig93330_656	1B	194.517
IWB73865	Tdurum_contig93330_263	1B	194.848
IWB5678	BobWhite_s64871_104	1B	195.855
IWB40850	Kukri_c1259_864	1B	196.186
IWB4839	BobWhite_rep_c50057_164	1B	196.186
IWB9706	BS00066052_51	1B	196.186
IWB11394	BS00084990_51	1B	196.853
IWB35785	IACX17310	1B	196.853
IWB6778	BS00021877_51	1B	196.853
IWB66474	Tdurum_contig10354_170	1B	197.524
IWB66475	Tdurum_contig10354_270	1B	197.524
IWB35131	IAAV6011	1B	198.19
IWB13852	CAP7_c1788_146	1B	199.218
IWB13853	CAP7_c1788_66	1B	199.57
IWB965	BobWhite_c16824_151	1B	199.57
IWB21823	Excalibur_c11190_617	1B	200.264
IWB56410	RAC875_c3001_1236	1B	200.949
IWB73714	Tdurum_contig8669_296	1B	202.686
IWB74944	tplb0049h18_765	1B	210.32
IWB13057	CAP11_c7969_315	1B	210.651
IWB1341	BobWhite_c20073_382	1B	210.651
IWB25940	Excalibur_c38500_494	1B	210.651
IWB435	BobWhite_c12960_168	1B	210.651
IWB72244	Tdurum_contig52086_264	1B	210.651
IWB72245	Tdurum_contig52086_342	1B	210.651
IWA3238	wsnp_Ex_c29452_38489374	1B	211.336
IWB15244	D_contig03023_692	1B	211.336
IWB20426	Ex_c29452_302	1B	211.336
IWB25583	Excalibur_c35289_64	1B	211.336
IWB62110	RAC875_rep_c111993_160	1B	211.336
IWB9110	BS00063686_51	1B	211.336
IWB9931	BS00067000_51	1B	211.336
IWB3405	BobWhite_c4482_73	1B	211.681
IWB27844	Excalibur_c5888_169	1B	214.462
IWA4525	wsnp_Ex_c649_1279852	1B	214.814
IWB46800	Kukri_c59535_186	1B	215.166
IWB34435	IAAV1732	1B	216.517
IWB52979	RAC875_c102886_73	1B	216.517
IWB5319	BobWhite_rep_c62955_567	1B	216.517
IWA1504	wsnp_Ex_c11461_18489681	1B	218.219
IWB35036	IAAV5516	1B	218.219
IWA545	wsnp_BG274687B_Ta_2_1	1B	218.566
IWB4789	BobWhite_rep_c49533_93	1B	218.566
IWB8466	BS00047515_51	1D1	0
IWB34338	IAAV1194	1D1	0.331116
IWB55046	RAC875_c2070_566	1D1	0.331116
IWB6476	BS00011810_51	1D1	1.38017
IWB10784	BS00075116_51	1D1	2.38697
IWA3125	wsnp_Ex_c278_538285	1D1	2.71809
IWB25589	Excalibur_c35316_137	1D1	2.71809
IWB3277	BobWhite_c4303_524	1D1	2.71809
IWB42369	Kukri_c20775_56	1D1	2.71809
IWB55047	RAC875_c2070_893	1D1	2.71809
IWA3753	wsnp_Ex_c41048_47969948	1D1	3.05591
IWA5996	wsnp_JD_c3091_4079762	1D1	3.05591
IWB5769	BS00000744_51	1D1	3.05591
IWB1063	BobWhite_c17559_105	1D1	12.6764
IWB14030	CAP7_c3533_280	1D1	12.6764
IWB28345	Excalibur_c65104_163	1D1	12.6764
IWB28966	Excalibur_c8065_1275	1D1	12.6764
IWB30124	Excalibur_rep_c105429_528	1D1	12.6764
IWB30125	Excalibur_rep_c105429_654	1D1	12.6764
IWB44725	Kukri_c37718_187	1D1	12.6764
IWB59230	RAC875_c56811_258	1D1	12.6764
IWA1397	wsnp_Ex_c1085_2078944	1D1	13.0075
IWA1787	wsnp_Ex_c1358_2600929	1D1	13.0075
IWA1789	wsnp_Ex_c1358_2602235	1D1	13.0075
IWA2268	wsnp_Ex_c17884_26647833	1D1	13.0075
IWA2449	wsnp_Ex_c1969_3705930	1D1	13.0075
IWA6960	wsnp_Ku_c3682_6786230	1D1	13.0075
IWA7797	wsnp_Ra_c2633_5017265	1D1	13.0075
IWA7968	wsnp_Ra_c48124_53475145	1D1	13.0075
IWB1009	BobWhite_c1715_887	1D1	13.0075
IWB19801	Ex_c13421_2094	1D1	13.0075
IWB31552	Excalibur_s113077_141	1D1	13.0075
IWB35429	IAAV8085	1D1	13.0075
IWB4762	BobWhite_rep_c49356_206	1D1	13.0075
IWB47970	Kukri_c837_436	1D1	13.0075
IWB5125	BobWhite_rep_c55507_100	1D1	13.0075
IWA5371	wsnp_Ex_rep_c67198_65703538	1D1	16.2032
IWA6500	wsnp_Ku_c13622_21660346	1D1	16.2032
IWA817	wsnp_CAP11_c8597_3709328	1D1	16.2032
IWB10730	BS00074341_51	1D1	16.2032
IWB21104	Ex_c67198_1838	1D1	16.2032
IWB38400	Ku_c13622_482	1D1	16.2032
IWB41724	Kukri_c17177_1575	1D1	16.2032
IWB47907	Kukri_c8211_159	1D1	16.2032
IWB576	BobWhite_c14032_133	1D1	16.2032
IWB577	BobWhite_c14032_277	1D1	16.2032
IWB14612	CAP8_c2401_433	1D1	19.8063
IWB15189	D_contig01296_243	1D1	22.2219
IWB17662	D_F5XZDLF02I14SZ_56	1D1	22.2219
IWB18378	D_GBF1XID01CJH0V_94	1D1	22.2219
IWB21001	Ex_c6145_1877	1D1	22.2219
IWB21002	Ex_c6145_2193	1D1	22.2219
IWB21003	Ex_c6145_833	1D1	22.2219
IWB38245	Ku_c11525_211	1D1	22.2219
IWB60470	RAC875_c7752_1223	1D1	22.2219
IWB60471	RAC875_c7752_145	1D1	22.2219
IWB60472	RAC875_c7752_2913	1D1	22.2219
IWB60473	RAC875_c7752_549	1D1	22.2219
IWB68393	Tdurum_contig15335_452	1D1	22.2219
IWB12219	BS00104199_51	1D1	22.5643
IWB17897	D_GA8KES402HUUGV_172	1D1	22.5643
IWB18006	D_GB5Y7FA01CWYQV_234	1D1	22.5643
IWB31245	Excalibur_rep_c75168_337	1D1	22.5643
IWB42099	Kukri_c19257_78	1D1	22.5643
IWB6949	BS00022178_51	1D1	22.5643
IWB7396	BS00023049_51	1D1	22.5643
IWA466	wsnp_BF473056D_Ta_2_1	1D1	24.2656
IWB15887	D_contig17787_645	1D1	24.2656
IWB17484	D_F5XZDLF01A85DT_301	1D1	24.2656
IWB35354	IAAV7510	1D1	24.2656
IWB56136	RAC875_c27954_378	1D1	24.2656
IWB5401	BobWhite_rep_c63734_85	1D1	24.9323
IWB15693	D_contig13475_402	1D1	25.5989
IWB17311	D_F1BEJMU01DOR77_203	1D1	25.5989
IWB44231	Kukri_c33670_261	1D1	25.5989
IWB44232	Kukri_c33670_506	1D1	25.5989
IWB55944	RAC875_c2654_1817	1D1	25.5989
IWB59245	RAC875_c56994_301	1D1	25.5989
IWB7916	BS00033088_51	1D1	25.5989
IWB8310	BS00042197_51	1D1	25.5989
IWB74174	tplb0024b08_432	1D1	25.9535
IWB74173	tplb0024b08_1668	1D1	26.6943
IWB11807	BS00093390_51	1D2	0
IWB10655	BS00073257_51	1D2	0.349639
IWB12714	CAP11_c1701_324	1D2	0.349639
IWB5900	BS00003816_51	1D2	0.349639
IWB9896	BS00066855_51	1D2	0.349639
IWA3547	wsnp_Ex_c35886_43949442	1D2	0.680755
IWA3548	wsnp_Ex_c35886_43950102	1D2	0.680755
IWA3549	wsnp_Ex_c35886_43950574	1D2	0.680755
IWA5731	wsnp_Ex_rep_c71376_70138381	1D2	0.680755
IWB54181	RAC875_c15909_686	2A	0
IWB35702	IACX11417	2A	0.340125
IWB42972	Kukri_c24446_306	2A	0.340125
IWB5912	BS00003867_51	2A	0.340125
IWA422	wsnp_BF201235A_Ta_2_19	2A	0.671241
IWA423	wsnp_BF201235A_Ta_2_4	2A	0.671241
IWB11453	BS00086364_51	2A	0.671241
IWB12082	BS00099658_51	2A	0.671241
IWB14126	CAP7_c4676_94	2A	0.671241
IWB22364	Excalibur_c1408_1577	2A	0.671241
IWB22366	Excalibur_c1408_509	2A	0.671241
IWB42131	Kukri_c19434_504	2A	0.671241
IWB46288	Kukri_c5282_622	2A	0.671241
IWB54180	RAC875_c15909_659	2A	0.671241
IWB60729	RAC875_c829_611	2A	0.671241
IWB63271	RAC875_rep_c88665_100	2A	0.671241
IWB63272	RAC875_rep_c88665_52	2A	0.671241
IWB72948	Tdurum_contig63516_497	2A	0.671241
IWB71144	Tdurum_contig42423_2699	2A	1.33792
IWB25776	Excalibur_c37040_856	2A	4.48878
IWB15066	CAP8_rep_c8022_270	2A	5.8404
IWB71220	Tdurum_contig42510_1113	2A	6.17372
IWA1166	wsnp_CAP8_c2110_1147974	2A	6.50704
IWB43984	Kukri_c31508_91	2A	6.50704
IWB53862	RAC875_c14082_2606	2A	6.50704
IWB66103	TA012416-0590	2A	6.50704
IWB12769	CAP11_c2293_200	2A	6.84037
IWB1830	BobWhite_c24495_282	2A	7.50704
IWB31705	GENE-0137_1660	2A	7.83816
IWB13985	CAP7_c3132_150	2A	8.16927
IWB4418	BobWhite_c8085_498	2A	8.16927
IWB44250	Kukri_c33779_1099	2A	8.83595
IWA4212	wsnp_Ex_c5412_9564046	2A	19.303
IWA4213	wsnp_Ex_c5412_9564346	2A	19.303
IWA4214	wsnp_Ex_c5412_9564478	2A	19.303
IWA4215	wsnp_Ex_c5412_9564550	2A	19.303
IWB52303	Ra_c58279_684	2A	19.303
IWB52304	Ra_c58279_702	2A	19.303
IWB50806	Ra_c10616_265	2A	22.4539
IWB27262	Excalibur_c51876_189	2A	23.8147
IWA4385	wsnp_Ex_c59373_60260876	2A	24.4858
IWA6384	wsnp_Ku_c10302_17079851	2A	24.4858
IWB24281	Excalibur_c25235_1178	2A	24.4858
IWB72864	Tdurum_contig62138_414	2A	24.4858
IWB72863	Tdurum_contig62138_385	2A	24.817
IWB28073	Excalibur_c61806_213	2A	25.1481
IWB24282	Excalibur_c25235_1289	2A	26.5568
IWB30108	Excalibur_rep_c105284_110	2A	27.6361
IWB30109	Excalibur_rep_c105284_131	2A	27.6361
IWB48575	Kukri_rep_c100848_221	2A	27.6361
IWB9740	BS00066186_51	2A	27.6361
IWB10255	BS00068196_51	2A	28.3354
IWA6250	wsnp_JD_rep_c48914_33168544	2A	29.0251
IWB5782	BS00001107_51	2A	35.7819
IWA2067	wsnp_Ex_c15822_24204224	2A	37.8378
IWB12494	BS00110218_51	2A	38.185
IWB12556	BS00110524_51	2A	38.185
IWB51951	Ra_c37244_428	2A	38.185
IWB53505	RAC875_c12221_367	2A	38.185
IWB54584	RAC875_c17991_874	2A	38.185
IWB872	BobWhite_c1611_1685	2A	38.185
IWA2730	wsnp_Ex_c22645_31845530	2A	38.8517
IWA6566	wsnp_Ku_c15567_24224486	2A	39.1828
IWB4625	BobWhite_c9564_587	2A	39.1828
IWB65859	TA004602-1630	2A	39.1828
IWB71778	Tdurum_contig47258_1039	2A	39.1828
IWB63547	RFL_Contig1049_1473	2A	39.8539
IWB10490	BS00070693_51	2A	40.5532
IWB36058	IACX5910	2A	42.6973
IWA3194	wsnp_Ex_c2887_5330787	2A	43.0351
IWB11023	BS00078612_51	2A	43.0351
IWB14764	CAP8_c4813_252	2A	43.3753
IWA3193	wsnp_Ex_c2887_5330426	2A	43.7154
IWA5022	wsnp_Ex_rep_c101526_86881496	2A	43.7154
IWA5893	wsnp_JD_c18695_17091254	2A	43.7154
IWB36470	Jagger_c2047_362	2A	43.7154
IWB38011	JG_c936_115	2A	43.7154
IWB39657	Ku_c57425_413	2A	43.7154
IWB50267	Kukri_rep_c73477_888	2A	43.7154
IWB61437	RAC875_rep_c105312_95	2A	43.7154
IWB64536	RFL_Contig3916_275	2A	48.2387
IWB39195	Ku_c331_1124	2A	53.1787
IWA3842	wsnp_Ex_c42815_49298013	2A	53.5142
IWB26940	Excalibur_c4831_1182	2A	54.8844
IWB36521	Jagger_c3061_53	2A	54.8844
IWA2195	wsnp_Ex_c17220_25871264	2A	55.2177
IWA3294	wsnp_Ex_c30787_39660951	2A	55.2177
IWA3368	wsnp_Ex_c31900_40635609	2A	55.2177
IWA5272	wsnp_Ex_rep_c66615_64916114	2A	55.2177
IWA5306	wsnp_Ex_rep_c66809_65185215	2A	55.2177
IWB37169	JD_c2056_506	2A	55.2177
IWB45113	Kukri_c41217_154	2A	55.2177
IWB46662	Kukri_c57491_132	2A	55.2177
IWB46663	Kukri_c57491_156	2A	55.2177
IWB51153	Ra_c1512_410	2A	55.2177
IWB51504	Ra_c22880_760	2A	55.2177
IWB74519	tplb0034a02_612	2A	55.2177
IWA5273	wsnp_Ex_rep_c66615_64916512	2A	55.5488
IWA7429	wsnp_Ku_rep_c110147_94431847	2A	55.5488
IWB54724	RAC875_c18698_550	2A	55.5488
IWB69340	Tdurum_contig27844_127	2A	56.2245
IWB52548	Ra_c71628_188	2A	57.2381
IWA5092	wsnp_Ex_rep_c103255_88258450	2A	57.5714
IWA5305	wsnp_Ex_rep_c66809_65184970	2A	57.5714
IWA5307	wsnp_Ex_rep_c66809_65185323	2A	57.5714
IWB10151	BS00067792_51	2A	57.5714
IWB3149	BobWhite_c41006_413	2A	57.5714
IWB32405	GENE-1350_36	2A	57.5714
IWB39681	Ku_c59581_1412	2A	57.5714
IWB41380	Kukri_c15427_119	2A	57.5714
IWB41389	Kukri_c15489_626	2A	57.5714
IWB51622	Ra_c26140_158	2A	57.5714
IWB57685	RAC875_c41194_218	2A	57.5714
IWA3839	wsnp_Ex_c42720_49228237	2A	59.2727
IWA6753	wsnp_Ku_c2413_4626451	2A	59.6038
IWB35196	IAAV6409	2A	59.6038
IWB60241	RAC875_c69068_71	2A	59.6038
IWB24910	Excalibur_c2995_259	2A	60.2705
IWB54068	RAC875_c15213_1942	2A	60.6016
IWA5068	wsnp_Ex_rep_c102538_87682273	2A	62.3028
IWB74717	tplb0041i03_438	2A	63.673
IWA33	wsnp_BE403597A_Ta_2_2	2A	64.4029
IWA71	wsnp_BE406351A_Ta_2_3	2A	64.4029
IWB10990	BS00078116_51	2A	64.4029
IWB13477	CAP12_c6044_69	2A	64.4029
IWB2233	BobWhite_c28819_517	2A	64.4029
IWB2234	BobWhite_c28819_733	2A	64.4029
IWB32305	GENE-1213_138	2A	64.4029
IWB32434	GENE-1386_36	2A	64.4029
IWB34883	IAAV4521	2A	64.4029
IWB35496	IAAV8552	2A	64.4029
IWB48460	Kukri_c9713_1999	2A	64.4029
IWB8221	BS00040337_51	2A	64.4029
IWB8286	BS00041707_51	2A	64.4029
IWB65286	RFL_Contig852_4295	2A	64.734
IWB3177	BobWhite_c41527_201	2A	65.0652
IWA32	wsnp_BE403597A_Ta_2_1	2A	65.7318
IWA70	wsnp_BE406351A_Ta_2_2	2A	65.7318
IWB10154	BS00067806_51	2A	65.7318
IWB11422	BS00085765_51	2A	65.7318
IWB2235	BobWhite_c28819_787	2A	65.7318
IWB23044	Excalibur_c1793_97	2A	65.7318
IWB55200	RAC875_c2154_1488	2A	65.7318
IWB59834	RAC875_c63975_307	2A	65.7318
IWB61279	RAC875_c992_718	2A	65.7318
IWB70	BobWhite_c1049_338	2A	65.7318
IWA2807	wsnp_Ex_c2337_4379619	2A	66.063
IWA812	wsnp_CAP11_c838_518859	2A	66.063
IWB46062	Kukri_c50378_120	2A	66.063
IWB65306	RFL_Contig89_774	2A	66.3985
IWB39649	Ku_c5710_310	2A	67.7687
IWB52068	Ra_c42714_1137	2A	67.7687
IWB8551	BS00049644_51	2A	67.7687
IWA7947	wsnp_Ra_c4503_8155485	2A	68.4489
IWB42913	Kukri_c24064_2095	2A	68.7823
IWB7315	BS00022903_51	2A	69.1201
IWB12057	BS00099128_51	2A	70.1406
IWB51885	Ra_c34214_1320	2A	70.8073
IWB8290	BS00041816_51	2A	70.8073
IWB28395	Excalibur_c65691_481	2A	72.9063
IWB48741	Kukri_rep_c102199_1312	2A	72.9063
IWB6986	BS00022241_51	2A	74.9621
IWB11176	BS00081195_51	2A	77.7819
IWB31019	Excalibur_rep_c69014_112	2A	77.7819
IWB31087	Excalibur_rep_c69799_1999	2A	77.7819
IWB62188	RAC875_rep_c113120_326	2A	77.7819
IWB7051	BS00022377_51	2A	77.7819
IWB21968	Excalibur_c11798_363	2A	78.1197
IWA3199	wsnp_Ex_c28942_38018762	2A	78.4575
IWA4396	wsnp_Ex_c5984_10493714	2A	78.4575
IWA5409	wsnp_Ex_rep_c67530_66144244	2A	78.4575
IWA5449	wsnp_Ex_rep_c67751_66428606	2A	78.4575
IWA5574	wsnp_Ex_rep_c69014_67914888	2A	78.4575
IWA5640	wsnp_Ex_rep_c69799_68761171	2A	78.4575
IWA6089	wsnp_JD_c514_781859	2A	78.4575
IWA7547	wsnp_Ra_c107797_91270622	2A	78.4575
IWB10431	BS00070004_51	2A	78.4575
IWB10432	BS00070005_51	2A	78.4575
IWB11139	BS00080654_51	2A	78.4575
IWB11175	BS00081194_51	2A	78.4575
IWB12570	BS00110586_51	2A	78.4575
IWB12571	BS00110587_51	2A	78.4575
IWB25538	Excalibur_c34964_326	2A	78.4575
IWB32663	GENE-1792_560	2A	78.4575
IWB35280	IAAV6972	2A	78.4575
IWB36142	IACX6337	2A	78.4575
IWB43378	Kukri_c27100_823	2A	78.4575
IWB49894	Kukri_rep_c69422_54	2A	78.4575
IWB51049	Ra_c13247_528	2A	78.4575
IWB53686	RAC875_c13247_1032	2A	78.4575
IWB57080	RAC875_c35521_185	2A	78.4575
IWB62635	RAC875_rep_c69987_930	2A	78.4575
IWB64479	RFL_Contig3780_644	2A	78.4575
IWB8169	BS00039406_51	2A	78.4575
IWB34815	IAAV4015	2A	79.1242
IWB65467	TA001859-0887	2A	79.1242
IWB7664	BS00027830_51	2A	79.7909
IWB32664	GENE-1792_762	2A	80.122
IWA5130	wsnp_Ex_rep_c105158_89662129	2A	84.0305
IWB44073	Kukri_c32234_413	2A	84.0305
IWA5243	wsnp_Ex_rep_c66465_64708628	2A	85.0373
IWA5244	wsnp_Ex_rep_c66465_64708722	2A	85.0373
IWA7998	wsnp_Ra_c5443_9643191	2A	85.0373
IWB24563	Excalibur_c27279_699	2A	85.0373
IWB49283	Kukri_rep_c107630_127	2A	85.0373
IWB50176	Kukri_rep_c72243_148	2A	85.0373
IWB50309	Kukri_rep_c75317_375	2A	85.0373
IWB52244	Ra_c5443_527	2A	85.0373
IWB9494	BS00065259_51	2A	85.0373
IWA200	wsnp_be471201A_Ta_1_1	2A	85.7176
IWB28453	Excalibur_c6660_716	2A	86.0509
IWB32430	GENE-1381_132	2A	86.0509
IWB40126	Ku_c8927_2075	2A	86.0509
IWB47525	Kukri_c7193_3176	2A	86.0509
IWB47527	Kukri_c7193_5892	2A	86.0509
IWB58832	RAC875_c52458_454	2A	86.7176
IWA1275	wsnp_Ex_c10084_16572374	2A	87.0487
IWA4733	wsnp_Ex_c7829_13320760	2A	87.0487
IWA8377	wsnp_RFL_Contig2729_2446041	2A	87.0487
IWB1036	BobWhite_c17403_635	2A	87.0487
IWB10941	BS00077597_51	2A	87.0487
IWB2961	BobWhite_c3833_815	2A	87.0487
IWB34429	IAAV1698	2A	87.0487
IWB43663	Kukri_c29170_680	2A	87.0487
IWB51127	Ra_c14760_520	2A	87.0487
IWB60632	RAC875_c8093_605	2A	87.0487
IWB68084	Tdurum_contig13837_573	2A	87.0487
IWB7202	BS00022666_51	2A	87.0487
IWB7479	BS00023214_51	2A	87.0487
IWB8030	BS00035883_51	2A	87.0487
IWB8172	BS00039422_51	2A	87.0487
IWB53795	RAC875_c13861_1248	2A	88.7499
IWB22458	Excalibur_c14536_1129	2A	89.4211
IWB29791	Excalibur_rep_c102052_721	2A	89.4211
IWB64643	RFL_Contig4324_1348	2A	89.4211
IWA5216	wsnp_Ex_rep_c66358_64543401	2A	90.7727
IWA1385	wsnp_Ex_c10751_17505459	2A	91.1038
IWB49619	Kukri_rep_c113597_88	2A	91.1038
IWA4366	wsnp_Ex_c5856_10275959	2A	91.4349
IWA4367	wsnp_Ex_c5856_10276064	2A	91.4349
IWA4373	wsnp_Ex_c59095_60108097	2A	91.4349
IWA5462	wsnp_Ex_rep_c67848_66550913	2A	91.4349
IWA5733	wsnp_Ex_rep_c71983_70544041	2A	91.4349
IWA6499	wsnp_Ku_c136_271700	2A	91.4349
IWA6592	wsnp_Ku_c16358_25225060	2A	91.4349
IWA6844	wsnp_Ku_c28467_38394887	2A	91.4349
IWA7166	wsnp_Ku_c54793_58953037	2A	91.4349
IWB10157	BS00067814_51	2A	91.4349
IWB11764	BS00092550_51	2A	91.4349
IWB12237	BS00105171_51	2A	91.4349
IWB1315	BobWhite_c19822_818	2A	91.4349
IWB1351	BobWhite_c20137_229	2A	91.4349
IWB1411	BobWhite_c2058_367	2A	91.4349
IWB2479	BobWhite_c31673_296	2A	91.4349
IWB2708	BobWhite_c34598_70	2A	91.4349
IWB40153	Ku_c9320_1234	2A	91.4349
IWB4615	BobWhite_c9505_515	2A	91.4349
IWB49008	Kukri_rep_c104611_210	2A	91.4349
IWB49914	Kukri_rep_c69608_2762	2A	91.4349
IWB5270	BobWhite_rep_c61500_595	2A	91.4349
IWB5469	BobWhite_rep_c64440_83	2A	91.4349
IWB5499	BobWhite_rep_c64766_352	2A	91.4349
IWB59866	RAC875_c64377_350	2A	91.4349
IWB59867	RAC875_c64377_72	2A	91.4349
IWB11178	BS00081234_51	2A	92.4554
IWA3576	wsnp_Ex_c36481_44425685	2A	93.4759
IWA3629	wsnp_Ex_c3808_6925015	2A	93.4759
IWA5215	wsnp_Ex_rep_c66358_64543218	2A	93.4759
IWA5463	wsnp_Ex_rep_c67848_66550974	2A	93.4759
IWA572	wsnp_BG605368A_Ta_2_4	2A	93.4759
IWA7593	wsnp_Ra_c12874_20497763	2A	93.4759
IWB11796	BS00093201_51	2A	93.4759
IWB12761	CAP11_c2194_115	2A	93.4759
IWB13304	CAP12_c2521_103	2A	93.4759
IWB14315	CAP7_c9218_89	2A	93.4759
IWB170	BobWhite_c11081_1619	2A	93.4759
IWB22408	Excalibur_c14317_401	2A	93.4759
IWB24123	Excalibur_c2426_1756	2A	93.4759
IWB24511	Excalibur_c26954_319	2A	93.4759
IWB25128	Excalibur_c3171_416	2A	93.4759
IWB25724	Excalibur_c36481_1319	2A	93.4759
IWB29311	Excalibur_c907_1643	2A	93.4759
IWB34485	IAAV1990	2A	93.4759
IWB36881	JD_c11109_572	2A	93.4759
IWB38412	Ku_c13700_1196	2A	93.4759
IWB38485	Ku_c15323_908	2A	93.4759
IWB39211	Ku_c33828_1209	2A	93.4759
IWB43212	Kukri_c25929_155	2A	93.4759
IWB49915	Kukri_rep_c69608_375	2A	93.4759
IWB51030	Ra_c12874_2263	2A	93.4759
IWB52510	Ra_c70418_142	2A	93.4759
IWB52511	Ra_c70418_147	2A	93.4759
IWB54523	RAC875_c17696_225	2A	93.4759
IWB57672	RAC875_c41087_67	2A	93.4759
IWB62504	RAC875_rep_c119619_54	2A	93.4759
IWB973	BobWhite_c16923_64	2A	93.8184
IWA7876	wsnp_Ra_c3378_6318431	2A	94.508
IWB11232	BS00082084_51	2A	105.759
IWB7094	BS00022456_51	2A	105.759
IWB7683	BS00028315_51	2A	105.759
IWA1539	wsnp_Ex_c11827_18986376	2A	108.932
IWB5787	BS00001260_51	2A	111.031
IWB9526	BS00065366_51	2A	111.031
IWA2052	wsnp_Ex_c15681_24015996	2A	114.558
IWA2053	wsnp_Ex_c15681_24016359	2A	114.558
IWB72718	Tdurum_contig60205_806	2A	114.896
IWB72722	Tdurum_contig60298_219	2A	114.896
IWA2051	wsnp_Ex_c15681_24015303	2A	115.576
IWA3920	wsnp_Ex_c45_98113	2A	115.576
IWB72716	Tdurum_contig60205_509	2A	115.576
IWB24213	Excalibur_c24715_773	2A	115.912
IWB43943	Kukri_c31117_93	2A	116.592
IWB12477	BS00110128_51	2A	116.927
IWA5685	wsnp_Ex_rep_c70299_69243401	2A	117.603
IWB43225	Kukri_c25978_561	2A	117.603
IWA8041	wsnp_Ra_c66636_64923321	2A	117.934
IWA8040	wsnp_Ra_c66636_64922359	2A	118.601
IWA5686	wsnp_Ex_rep_c70299_69243835	2A	119.608
IWA4336	wsnp_Ex_c5740_10081171	2A	119.939
IWB1937	BobWhite_c25764_348	2A	119.939
IWB20949	Ex_c5740_1133	2A	119.939
IWB39281	Ku_c36209_204	2A	119.939
IWB47478	Kukri_c6944_1636	2A	119.939
IWB7270	BS00022813_51	2A	119.939
IWB56801	RAC875_c33037_578	2A	120.605
IWB36028	IACX5800	2A	120.937
IWB5861	BS00003663_51	2A	120.937
IWB51957	Ra_c3750_1082	2A	121.957
IWB51958	Ra_c3750_270	2A	121.957
IWA2370	wsnp_Ex_c19003_27913936	2A	122.288
IWB26296	Excalibur_c42110_210	2A	122.288
IWB26297	Excalibur_c42110_66	2A	122.288
IWB43349	Kukri_c2687_1407	2A	122.288
IWB26553	Excalibur_c44487_642	2A	123.352
IWB34772	IAAV3791	2A	123.352
IWB71497	Tdurum_contig44139_1033	2A	123.352
IWB7444	BS00023144_51	2A	123.352
IWB12554	BS00110516_51	2A	128.479
IWB35910	IACX3245	2A	128.479
IWB51443	Ra_c21740_341	2A	128.479
IWB5743	BS00000250_51	2A	128.479
IWB58213	RAC875_c4609_1756	2A	128.479
IWB8907	BS00062732_51	2A	128.479
IWB7471	BS00023202_51	2A	132.902
IWB3746	BobWhite_c5178_188	2A	133.242
IWB3440	BobWhite_c4517_120	2A	133.932
IWB14076	CAP7_c4056_108	2A	134.974
IWB28621	Excalibur_c72359_56	2A	134.974
IWB836	BobWhite_c15773_166	2A	134.974
IWB9798	BS00066409_51	2A	134.974
IWB64018	RFL_Contig2656_871	2A	135.981
IWB61146	RAC875_c96033_191	2A	137.694
IWB71816	Tdurum_contig47508_250	2A	140.126
IWB7413	BS00023075_51	2A	140.126
IWB25650	Excalibur_c35919_107	2A	140.466
IWB73906	Tdurum_contig94203_610	2A	140.799
IWB27309	Excalibur_c52319_257	2A	142.151
IWB55113	RAC875_c21013_1187	2A	142.151
IWB13459	CAP12_c575_105	2A	142.818
IWA2602	wsnp_Ex_c2137_4014383	2A	143.493
IWA8036	wsnp_Ra_c6586_11477949	2A	143.493
IWB11978	BS00096927_51	2A	143.493
IWB28122	Excalibur_c62415_223	2A	144.165
IWB35540	IAAV880	2A	145.171
IWA6797	wsnp_Ku_c26323_36285601	2A	145.838
IWA6798	wsnp_Ku_c26323_36285697	2A	145.838
IWB26001	Excalibur_c39151_104	2A	145.838
IWB56077	RAC875_c27530_860	2A	148.376
IWB68598	Tdurum_contig16904_167	2A	148.716
IWB55863	RAC875_c259_1339	2A	149.723
IWA3596	wsnp_Ex_c3695_6740339	2A	151.084
IWB29506	Excalibur_c95274_133	2A	156.621
IWB72975	Tdurum_contig64286_182	2A	159.863
IWB54394	RAC875_c16993_839	2A	161.992
IWA4658	wsnp_Ex_c73454_71499715	2A	163.005
IWB24240	Excalibur_c24959_182	2A	163.005
IWB36702	Jagger_c6714_68	2A	163.005
IWB36745	Jagger_c7527_143	2A	163.005
IWB41623	Kukri_c16667_132	2A	163.005
IWB63562	RFL_Contig1115_264	2A	163.005
IWB64952	RFL_Contig5277_1141	2A	163.005
IWB64957	RFL_Contig5277_888	2A	163.005
IWB8573	BS00049932_51	2A	163.005
IWB39806	Ku_c68144_387	2A	163.336
IWB39807	Ku_c68144_972	2A	163.336
IWB47431	Kukri_c67873_265	2A	163.336
IWB51274	Ra_c1757_256	2A	163.336
IWB5416	BobWhite_rep_c63940_205	2A	163.336
IWB59736	RAC875_c63035_147	2A	163.336
IWB6580	BS00012942_51	2A	163.336
IWB71583	Tdurum_contig45196_487	2A	163.336
IWB45970	Kukri_c49277_476	2A	163.674
IWB56270	RAC875_c29056_299	2A	163.674
IWB60386	RAC875_c75800_331	2A	163.674
IWB6084	BS00009594_51	2A	163.674
IWB71381	Tdurum_contig42937_1564	2A	163.674
IWA1088	wsnp_CAP7_c4346_1985593	2A	165.073
IWA2778	wsnp_Ex_c2311_4327681	2A	165.073
IWA3688	wsnp_Ex_c3964_7181151	2A	165.073
IWA4491	wsnp_Ex_c63909_62932437	2A	165.073
IWA4492	wsnp_Ex_c63909_62932669	2A	165.073
IWA4493	wsnp_Ex_c63909_62932893	2A	165.073
IWA5992	wsnp_JD_c30_50478	2A	165.073
IWA7327	wsnp_Ku_c850_1758318	2A	165.073
IWA7638	wsnp_Ra_c15518_23944753	2A	165.073
IWB10614	BS00072462_51	2A	165.073
IWB13647	CAP12_rep_c6900_73	2A	165.073
IWB20424	Ex_c29327_869	2A	165.073
IWB20466	Ex_c3115_2742	2A	165.073
IWB21195	Ex_c6937_1992	2A	165.073
IWB25355	Excalibur_c33560_256	2A	165.073
IWB27789	Excalibur_c58231_273	2A	165.073
IWB30739	Excalibur_rep_c66399_930	2A	165.073
IWB32029	GENE-0676_322	2A	165.073
IWB34494	IAAV2065	2A	165.073
IWB37242	JD_c246_260	2A	165.073
IWB39966	Ku_c7283_915	2A	165.073
IWB41539	Kukri_c1621_107	2A	165.073
IWB42	BobWhite_c10290_234	2A	165.073
IWB44619	Kukri_c3688_407	2A	165.073
IWB46267	Kukri_c52608_142	2A	165.073
IWB46284	Kukri_c5276_801	2A	165.073
IWB47877	Kukri_c81100_105	2A	165.073
IWB49741	Kukri_rep_c68068_95	2A	165.073
IWB50384	Kukri_rep_c80115_213	2A	165.073
IWB52585	Ra_c72517_981	2A	165.073
IWB55638	RAC875_c24364_307	2A	165.073
IWB55640	RAC875_c24364_526	2A	165.073
IWB57850	RAC875_c42539_104	2A	165.073
IWB60198	RAC875_c68649_457	2A	165.073
IWB62573	RAC875_rep_c69411_672	2A	165.073
IWB62879	RAC875_rep_c72517_1215	2A	165.073
IWB64722	RFL_Contig4560_1077	2A	165.073
IWB64724	RFL_Contig4560_1503	2A	165.073
IWB70340	Tdurum_contig32203_281	2A	165.073
IWB70684	Tdurum_contig41912_893	2A	165.073
IWB71298	Tdurum_contig42600_527	2A	165.073
IWB8810	BS00060594_51	2A	165.073
IWB8811	BS00060596_51	2A	165.073
IWB9316	BS00064544_51	2A	165.073
IWB9379	BS00064836_51	2A	165.073
IWA6963	wsnp_Ku_c3688_6797159	2A	165.415
IWB33959	GENE-4443_109	2A	165.415
IWB64155	RFL_Contig2972_2285	2A	165.415
IWB64723	RFL_Contig4560_1206	2A	165.415
IWB65356	TA001167-0831	2A	165.415
IWB9315	BS00064541_51	2A	165.415
IWB12283	BS00106427_51	2A	166.125
IWB43883	Kukri_c3067_398	2B	0
IWB10434	BS00070050_51	2B	1.02749
IWB10435	BS00070051_51	2B	1.02749
IWB10617	BS00072620_51	2B	1.02749
IWB10794	BS00075303_51	2B	1.02749
IWB32400	GENE-1343_556	2B	1.02749
IWB41266	Kukri_c148_1346	2B	3.08335
IWB41267	Kukri_c148_1484	2B	3.08335
IWB41268	Kukri_c148_1512	2B	3.08335
IWB57369	RAC875_c38003_164	2B	3.41891
IWB10512	BS00070900_51	2B	5.19261
IWB10616	BS00072619_51	2B	5.19261
IWB30584	Excalibur_rep_c112367_293	2B	6.19941
IWB9206	BS00064153_51	2B	6.19941
IWB26791	Excalibur_c46590_290	2B	12.2772
IWA2112	wsnp_Ex_c1629_3104356	2B	12.6244
IWB26861	Excalibur_c47288_232	2B	12.6244
IWB36011	IACX5750	2B	12.6244
IWB45833	Kukri_c48_1058	2B	12.6244
IWB45991	Kukri_c4949_261	2B	12.6244
IWB48989	Kukri_rep_c104422_192	2B	12.6244
IWB5847	BS00003613_51	2B	12.6244
IWB69829	Tdurum_contig29563_183	2B	12.6244
IWB69830	Tdurum_contig29563_197	2B	12.6244
IWB69976	Tdurum_contig30210_226	2B	12.6244
IWB72990	Tdurum_contig64563_491	2B	12.6244
IWB7157	BS00022572_51	2B	12.979
IWA7799	wsnp_Ra_c265_560747	2B	21.7448
IWA2440	wsnp_Ex_c1962_3696265	2B	23.8148
IWA7120	wsnp_Ku_c4962_8872507	2B	23.8148
IWB21536	Excalibur_c100910_239	2B	24.1459
IWA1929	wsnp_Ex_c14711_22788263	2B	26.5615
IWA1930	wsnp_Ex_c14711_22788586	2B	26.5615
IWA5708	wsnp_Ex_rep_c70756_69644826	2B	26.5615
IWA6048	wsnp_JD_c42879_30043973	2B	26.5615
IWA6085	wsnp_JD_c5064_6183978	2B	26.5615
IWB10974	BS00077914_51	2B	26.5615
IWB12436	BS00109853_51	2B	26.5615
IWB3720	BobWhite_c5072_107	2B	26.5615
IWB4233	BobWhite_c6771_697	2B	26.5615
IWB48927	Kukri_rep_c103893_875	2B	26.5615
IWB23606	Excalibur_c21220_88	2B	26.8948
IWB42859	Kukri_c23771_483	2B	27.242
IWB41981	Kukri_c18500_882	2B	27.5868
IWB1586	BobWhite_c22412_240	2B	28.2813
IWB10149	BS00067781_51	2B	28.6261
IWB10586	BS00071995_51	2B	28.6261
IWB33306	GENE-3260_378	2B	28.6261
IWB37539	JD_c49544_37	2B	28.6261
IWB43775	Kukri_c29807_476	2B	28.6261
IWB43776	Kukri_c29807_713	2B	28.6261
IWB4956	BobWhite_rep_c51499_280	2B	28.6261
IWB5373	BobWhite_rep_c63363_160	2B	28.6261
IWB54956	RAC875_c2014_153	2B	28.6261
IWB5530	BobWhite_rep_c65082_84	2B	28.6261
IWB65494	TA002079-5951	2B	28.9858
IWA1359	wsnp_Ex_c10596_17293192	2B	30.425
IWB11939	BS00095573_51	2B	30.425
IWB1748	BobWhite_c23790_98	2B	30.425
IWB34673	IAAV3165	2B	30.425
IWB35959	IACX445	2B	30.425
IWB46832	Kukri_c59939_94	2B	30.425
IWB46423	Kukri_c54262_436	2B	31.1194
IWB32171	GENE-0989_875	2B	31.8139
IWB44675	Kukri_c37311_136	2B	32.5036
IWB70198	Tdurum_contig31244_181	2B	32.8508
IWB28247	Excalibur_c63941_83	2B	33.1932
IWA1360	wsnp_Ex_c10596_17293363	2B	33.5265
IWB167	BobWhite_c11059_169	2B	33.5265
IWB19719	Ex_c12051_875	2B	33.5265
IWB34527	IAAV2277	2B	33.5265
IWB34849	IAAV4206	2B	33.5265
IWB53589	RAC875_c12766_461	2B	33.5265
IWB54531	RAC875_c17720_570	2B	33.5265
IWB6117	BS00009807_51	2B	33.5265
IWB8280	BS00041585_51	2B	33.5265
IWA413	wsnp_BF146221B_Ta_2_2	2B	33.8599
IWA2391	wsnp_Ex_c19260_28187434	2B	34.1954
IWB23172	Excalibur_c18630_268	2B	34.1954
IWB34415	IAAV1634	2B	34.1954
IWB54529	RAC875_c17720_436	2B	34.1954
IWB54530	RAC875_c17720_501	2B	34.1954
IWB9207	BS00064155_51	2B	34.1954
IWB314	BobWhite_c1214_798	2B	37.5839
IWB49740	Kukri_rep_c118476_63	2B	38.2783
IWB16370	D_contig28615_96	2B	38.6184
IWB43273	Kukri_c26288_419	2B	40.6885
IWB35644	IACX1098	2B	41.3596
IWB72380	Tdurum_contig54704_176	2B	41.3596
IWB10193	BS00067962_51	2B	42.7113
IWB55936	RAC875_c26469_480	2B	42.7113
IWB11952	BS00096182_51	2B	43.4106
IWB256	BobWhite_c11739_325	2B	43.4106
IWB28342	Excalibur_c6502_397	2B	43.4106
IWB56961	RAC875_c34516_316	2B	43.4106
IWB56962	RAC875_c34516_70	2B	43.4106
IWB69396	Tdurum_contig27976_414	2B	43.4106
IWB82	BobWhite_c10578_272	2B	43.4106
IWB32008	GENE-0647_106	2B	44.7622
IWB39653	Ku_c5725_615	2B	44.7622
IWB49277	Kukri_rep_c107572_121	2B	44.7622
IWA6893	wsnp_Ku_c31_62657	2B	45.4289
IWB13631	CAP12_rep_c5926_115	2B	45.4289
IWB16695	D_contig36671_269	2B	45.4289
IWB27354	Excalibur_c53027_302	2B	45.4289
IWB29747	Excalibur_rep_c101660_546	2B	45.4289
IWB43156	Kukri_c2565_1405	2B	45.4289
IWB45337	Kukri_c43403_346	2B	45.4289
IWB45338	Kukri_c43403_412	2B	45.4289
IWB45339	Kukri_c43403_594	2B	45.4289
IWB47405	Kukri_c67627_393	2B	45.4289
IWB49735	Kukri_rep_c117487_285	2B	45.4289
IWB53158	RAC875_c1072_1130	2B	45.4289
IWB66020	TA005827-0874	2B	45.4289
IWB67031	Tdurum_contig11350_827	2B	45.4289
IWB69852	Tdurum_contig29620_125	2B	45.4289
IWB7072	BS00022422_51	2B	45.4289
IWB73251	Tdurum_contig74936_387	2B	45.4289
IWB73904	Tdurum_contig94176_65	2B	45.4289
IWB28003	Excalibur_c6097_2208	2B	46.4779
IWB11187	BS00081428_51	2B	47.1872
IWB12550	BS00110490_51	2B	47.1872
IWB13632	CAP12_rep_c5926_51	2B	47.1872
IWB16809	D_contig48213_103	2B	47.1872
IWB23422	Excalibur_c20058_339	2B	47.1872
IWB31002	Excalibur_rep_c68899_191	2B	47.1872
IWB3418	BobWhite_c44986_217	2B	47.1872
IWB36769	Jagger_c8098_88	2B	47.1872
IWB36919	JD_c11869_1297	2B	47.1872
IWB36920	JD_c11869_1300	2B	47.1872
IWB41647	Kukri_c16760_259	2B	47.1872
IWB57468	RAC875_c38941_230	2B	47.1872
IWB60831	RAC875_c86069_65	2B	47.1872
IWB68761	Tdurum_contig18901_188	2B	47.1872
IWB71775	Tdurum_contig47202_1699	2B	47.1872
IWB74618	tplb0036o16_1626	2B	47.1872
IWB9450	BS00065105_51	2B	47.1872
IWB40861	Kukri_c12616_353	2B	47.5183
IWB70087	Tdurum_contig30680_120	2B	47.8516
IWB71313	Tdurum_contig42636_1245	2B	47.8516
IWB61862	RAC875_rep_c109207_706	2B	48.194
IWA4554	wsnp_Ex_c66052_64232430	2B	48.5437
IWB10022	BS00067333_51	2B	48.5437
IWB21742	Excalibur_c108170_294	2B	48.5437
IWB45731	Kukri_c4710_991	2B	48.5437
IWB6159	BS00010055_51	2B	48.5437
IWB71895	Tdurum_contig48451_434	2B	48.5437
IWB27355	Excalibur_c53027_323	2B	48.8838
IWB65311	RFL_Contig914_2390	2B	48.8838
IWA6740	wsnp_Ku_c23305_33210841	2B	49.2239
IWA4652	wsnp_Ex_c7285_12506938	2B	49.8996
IWA6026	wsnp_JD_c3732_4781170	2B	49.8996
IWA6739	wsnp_Ku_c23305_33210628	2B	49.8996
IWB24591	Excalibur_c27557_381	2B	49.8996
IWB28588	Excalibur_c7136_799	2B	49.8996
IWB28589	Excalibur_c7136_823	2B	49.8996
IWB31001	Excalibur_rep_c68899_1400	2B	49.8996
IWB31982	GENE-0581_156	2B	49.8996
IWB34324	IAAV1101	2B	49.8996
IWB39832	Ku_c68678_924	2B	49.8996
IWB46988	Kukri_c62277_80	2B	49.8996
IWB48595	Kukri_rep_c101093_572	2B	49.8996
IWB49878	Kukri_rep_c69288_529	2B	49.8996
IWB55384	RAC875_c22619_364	2B	49.8996
IWB60907	RAC875_c8780_441	2B	49.8996
IWB62513	RAC875_rep_c119905_116	2B	49.8996
IWB63381	RAC875_rep_c99492_65	2B	49.8996
IWB65312	RFL_Contig914_2723	2B	49.8996
IWB65391	TA001389-0564	2B	49.8996
IWB67029	Tdurum_contig11350_629	2B	49.8996
IWB69853	Tdurum_contig29620_207	2B	49.8996
IWB69854	Tdurum_contig29620_285	2B	49.8996
IWB72086	Tdurum_contig5056_173	2B	49.8996
IWB72776	Tdurum_contig61293_131	2B	49.8996
IWB73250	Tdurum_contig74936_264	2B	49.8996
IWB73252	Tdurum_contig74936_456	2B	50.2307
IWB35392	IAAV7837	2B	50.5619
IWA8243	wsnp_RFL_Contig1380_498125	2B	50.8974
IWB35421	IAAV8040	2B	51.233
IWB36310	IACX8565	2B	51.233
IWB43459	Kukri_c27574_725	2B	51.233
IWB65417	TA001567-0999	2B	51.5663
IWB29748	Excalibur_rep_c101660_869	2B	51.8996
IWB10024	BS00067337_51	2B	52.2397
IWB13691	CAP7_c1018_75	2B	52.2397
IWB22043	Excalibur_c12135_100	2B	52.2397
IWB2338	BobWhite_c30112_275	2B	52.2397
IWB2380	BobWhite_c30622_180	2B	52.2397
IWB36124	IACX6223	2B	52.2397
IWB36550	Jagger_c36_213	2B	52.2397
IWB3877	BobWhite_c5511_323	2B	52.2397
IWB65326	RFL_Contig996_350	2B	52.2397
IWB70147	Tdurum_contig30989_79	2B	52.2397
IWB72760	Tdurum_contig60978_352	2B	52.2397
IWB72894	Tdurum_contig62458_179	2B	52.2397
IWB7346	BS00022966_51	2B	52.2397
IWB41315	Kukri_c15043_326	2B	52.5776
IWB55924	RAC875_c26415_350	2B	52.5776
IWB60422	RAC875_c76533_442	2B	52.5776
IWB22995	Excalibur_c17633_111	2B	52.9087
IWB24889	Excalibur_c29769_81	2B	52.9087
IWB40265	Kukri_c1016_1123	2B	52.9087
IWB46777	Kukri_c5904_80	2B	52.9087
IWB47284	Kukri_c66123_88	2B	52.9087
IWB54201	RAC875_c16009_223	2B	52.9087
IWB63877	RFL_Contig2231_1297	2B	52.9087
IWB72913	Tdurum_contig62852_302	2B	52.9087
IWB72916	Tdurum_contig62852_592	2B	52.9087
IWB73125	Tdurum_contig68806_321	2B	52.9087
IWB73126	Tdurum_contig68806_537	2B	52.9087
IWB12514	BS00110319_51	2B	53.9155
IWB12537	BS00110442_51	2B	53.9155
IWB58252	RAC875_c46454_129	2B	53.9155
IWB6075	BS00009540_51	2B	53.9155
IWA4135	wsnp_Ex_c5239_9272511	2B	54.9223
IWA5818	wsnp_JD_c12687_12877994	2B	54.9223
IWB12205	BS00103461_51	2B	54.9223
IWB26449	Excalibur_c43482_141	2B	54.9223
IWB53367	RAC875_c11609_62	2B	54.9223
IWB70580	Tdurum_contig36804_220	2B	54.9223
IWB72915	Tdurum_contig62852_538	2B	54.9223
IWB73496	Tdurum_contig81323_527	2B	54.9223
IWB74841	tplb0045o20_1168	2B	54.9223
IWB74844	tplb0045o20_699	2B	54.9223
IWB63879	RFL_Contig2231_346	2B	55.2534
IWB11072	BS00079213_51	2B	55.5845
IWB30853	Excalibur_rep_c67391_476	2B	55.5845
IWB3116	BobWhite_c40418_289	2B	55.5845
IWB45998	Kukri_c49522_254	2B	55.5845
IWB73495	Tdurum_contig81323_291	2B	55.5845
IWB7738	BS00029713_51	2B	55.5845
IWB8125	BS00038217_51	2B	55.5845
IWB8126	BS00038218_51	2B	55.5845
IWB8332	BS00043099_51	2B	55.5845
IWB72685	Tdurum_contig59780_988	2B	56.2838
IWB70581	Tdurum_contig36804_98	2B	56.6384
IWB18439	D_GBF1XID02GVTKX_76	2B	61.6549
IWB50839	Ra_c107358_279	2B	61.9882
IWB58854	RAC875_c52566_644	2B	61.9882
IWA4720	wsnp_Ex_c7738_13195349	2B	62.6639
IWB22744	Excalibur_c16154_246	2B	62.6639
IWB4100	BobWhite_c6166_319	2B	62.6639
IWB42992	Kukri_c24586_1089	2B	62.6639
IWB42993	Kukri_c24586_923	2B	62.6639
IWB45644	Kukri_c4632_115	2B	62.6639
IWB58852	RAC875_c52566_447	2B	62.6639
IWB58853	RAC875_c52566_551	2B	62.6639
IWB63700	RFL_Contig1633_304	2B	62.6639
IWB6607	BS00014923_51	2B	62.6639
IWB71006	Tdurum_contig42214_2997	2B	62.6639
IWA5377	wsnp_Ex_rep_c67257_65786614	2B	63.3442
IWA6427	wsnp_Ku_c11665_18999583	2B	63.3442
IWB22202	Excalibur_c1305_662	2B	63.3442
IWB22543	Excalibur_c15031_73	2B	63.3442
IWB24397	Excalibur_c26042_260	2B	63.3442
IWB29853	Excalibur_rep_c102657_575	2B	63.3442
IWB32007	GENE-0644_421	2B	63.3442
IWB34545	IAAV2381	2B	63.3442
IWB36153	IACX6411	2B	63.3442
IWB36600	Jagger_c4412_265	2B	63.3442
IWB37419	JD_c39990_130	2B	63.3442
IWB40383	Kukri_c106282_114	2B	63.3442
IWB41646	Kukri_c16760_1427	2B	63.3442
IWB46839	Kukri_c60090_82	2B	63.3442
IWB53910	RAC875_c14362_529	2B	63.3442
[truncated: 4,868 more rows]
